# Supplementary material for: Discovery and SAR Evolution of Pyrazole Azabicyclo[3.2.1]octane Sulfonamides as a Novel Class of Non-Covalent N-Acylethanolamine-Hydrolyzing Acid Amidase (NAAA) Inhibitors for Oral Administration
Source: J Med Chem. 2021 Sep 1;64(18):13327–55. doi: 10.1021/acs.jmedchem.1c00575 (PMC8474119; doi:10.1021/acs.jmedchem.1c00575)
Supplement: Supplementary file 1 — jm1c00575_si_001.csv [file jm1c00575_si_001.csv]

cmp#	Smile	IC50 (microMolar)
1	Cc1n[nH]c(C)c1S(=O)(=O)N2CCC(CC2)Oc3cnccn3	1.09 ± 0.163
2	Cc1n[nH]cc1S(=O)(=O)N2CCC(CC2)Oc3cnccn3	n.a.
3	O=S(=O)(N1CCC(CC1)Oc2cnccn2)c3cn[nH]c3	n.a.
4	Cc1nn(C)c(C)c1S(=O)(=O)N2CCC(CC2)Oc3cnccn3	n.a.
5	Cc1onc(C)c1S(=O)(=O)N2CCC(CC2)Oc3cnccn3	n.a.
6	Cc1cnn(C)c1S(=O)(=O)N2CCC(CC2)Oc3cnccn3	n.a.
7	Cc1cccc(C)c1S(=O)(=O)N2CCC(CC2)Oc3cnccn3	4.48 ± 0.94
8	CCc1n[nH]c(C)c1S(=O)(=O)N2CCC(CC2)Oc3cnccn3	0.62 ± 0.12
9	CCCc1n[nH]c(C)c1S(=O)(=O)N2CCC(CC2)Oc3cnccn3	0.33 ± 0.04
10	CCCCc1n[nH]c(C)c1S(=O)(=O)N2CCC(CC2)Oc3cnccn3	0.91± 0.13
11	CC(C)c1n[nH]c(C)c1S(=O)(=O)N2CCC(CC2)Oc3cnccn3	0.64 ± 0.14
12	Cc1[nH]nc(c1S(=O)(=O)N2CCC(CC2)Oc3cnccn3)C(C)(C)C	0.78 ± 0.12
13	COc1[nH]nc(C)c1S(=O)(=O)N2CCC(CC2)Oc3cnccn3	n.a.
14	Cc1n[nH]c(c1S(=O)(=O)N2CCC(CC2)Oc3cnccn3)C(F)(F)F	3.29 ± 0.23
15	CCc1n[nH]c(CC)c1S(=O)(=O)N2CCC(CC2)Oc3cnccn3	1.11 ± 0.31
16	Cc1n[nH]c(C)c1C(=O)N2CCC(CC2)Oc3cnccn3	n.a.
17	Cc1n[nH]c(C)c1S(=O)(=O)N[C@@H]2CC[C@H](CC2)Oc3cnccn3	n.a.
18	Cc1n[nH]c(C)c1S(=O)(=O)N2CC(C2)Oc3cnccn3	n.a.
19	CN(CCCOc1cnccn1)S(=O)(=O)c2c(C)n[nH]c2C	4.29 ± 0.97
20	Cc1n[nH]c(C)c1S(=O)(=O)N2[C@@H]3CC[C@H]2C[C@@H](C3)Oc4cnccn4	0.23 ± 0.01
21	Cc1n[nH]c(C)c1S(=O)(=O)N2[C@@H]3CC[C@H]2C[C@H](C3)Oc4cnccn4	n.a.
22	Cc1n[nH]c(C)c1S(=O)(=O)N2CCC(CC2)Nc3cnccn3	n.a.
23	Cc1n[nH]c(C)c1S(=O)(=O)N2CCC(Cc3cnccn3)CC2	n.a.
24	Cc1n[nH]c(C)c1S(=O)(=O)N2CCC(CC2)c3cnccn3	n.a.
25	Cc1n[nH]c(C)c1S(=O)(=O)N2[C@@H]3CCC[C@H]2C[C@@H](C3)Oc4cnccn4	0.37 ± 0.03
26	Cc1n[nH]c(C)c1S(=O)(=O)N2[C@@H]3COC[C@H]2C[C@@H](C3)Oc4cnccn4	2.33 ± 0.83
27	Cc1n[nH]c(C)c1S(=O)(=O)N2CC3CCC(C2)C3Oc4cnccn4	15.40 ± 3.26
28	Cc1n[nH]c(C)c1S(=O)(=O)N2C[C@H]3CCC[C@@H](C2)[C@@H]3Oc4cnccn4	n.a.
29	Cc1n[nH]c(C)c1S(=O)(=O)N2C[C@H]3CCC[C@@H](C2)[C@H]3Oc4cnccn4	0.69 ± 0.06
30	Cc1n[nH]c(C)c1S(=O)(=O)N2[C@@H]3CC[C@H]2C[C@@H](C3)Oc4ccccn4	0.162 ± 0.02
31	Cc1n[nH]c(C)c1S(=O)(=O)N2[C@@H]3CC[C@H]2C[C@@H](C3)Oc4ccccc4	0.093 ± 0.02
32	Cc1n[nH]c(C)c1S(=O)(=O)N2[C@@H]3CC[C@H]2CC(C3)Oc4ccccc4	0.655 ± 0.045
33	Cc1ccc(O[C@@H]2C[C@H]3CC[C@@H](C2)N3S(=O)(=O)c4c(C)n[nH]c4C)cc1	0.036 ± 0.004
34	Cc1ccc(O[C@H]2C[C@H]3CC[C@@H](C2)N3S(=O)(=O)c4c(C)n[nH]c4C)cc1	8.71 ± 0.34
35	Cc1cccc(O[C@@H]2C[C@H]3CC[C@@H](C2)N3S(=O)(=O)c4c(C)n[nH]c4C)c1	0.614 ± 0.14
36	Cc1ccccc1O[C@@H]2C[C@H]3CC[C@@H](C2)N3S(=O)(=O)c4c(C)n[nH]c4C	0.291 ± 0.01
37	CCc1ccc(O[C@@H]2C[C@H]3CC[C@@H](C2)N3S(=O)(=O)c4c(C)n[nH]c4C)cc1	0.051 ± 0.005
38	CC(C)c1ccc(O[C@@H]2C[C@H]3CC[C@@H](C2)N3S(=O)(=O)c4c(C)n[nH]c4C)cc1	0.744 ± 0.09
39	CCCCc1ccc(O[C@@H]2C[C@H]3CC[C@@H](C2)N3S(=O)(=O)c4c(C)n[nH]c4C)cc1	0.023 ± 0.004
40	CCCCc1ccc(O[C@H]2C[C@H]3CC[C@@H](C2)N3S(=O)(=O)c4c(C)n[nH]c4C)cc1	10.26 ± 0.56
41	CCCCCCc1ccc(O[C@@H]2C[C@H]3CC[C@@H](C2)N3S(=O)(=O)c4c(C)n[nH]c4C)cc1	0.019 ± 0.001
42	CC(C)CCc1ccc(O[C@@H]2C[C@H]3CC[C@@H](C2)N3S(=O)(=O)c4c(C)n[nH]c4C)cc1	0.114 ± 0.01
43	Cc1n[nH]c(C)c1S(=O)(=O)N2[C@@H]3CC[C@H]2C[C@@H](C3)Oc4ccc(cc4)C(F)(F)F	0.212 ± 0.02
44	COc1ccc(O[C@@H]2C[C@H]3CC[C@@H](C2)N3S(=O)(=O)c4c(C)n[nH]c4C)cc1	0.175± 0.015
45	Cc1n[nH]c(C)c1S(=O)(=O)N2[C@@H]3CC[C@H]2C[C@@H](C3)Oc4ccc(cc4)C#N	0.757 ± 0.08
46	Cc1n[nH]c(C)c1S(=O)(=O)N2[C@@H]3CC[C@H]2C[C@@H](C3)Oc4ccc(F)cc4	0.143 ± 0.007
47	CCCOc1ccc(O[C@@H]2C[C@H]3CC[C@@H](C2)N3S(=O)(=O)c4c(C)n[nH]c4C)cc1	0.45 ± 0.07
48	CCOCc1ccc(O[C@@H]2C[C@H]3CC[C@@H](C2)N3S(=O)(=O)c4c(C)n[nH]c4C)cc1	0.016 ± 0.002
49	CCCCc1cnc(O[C@@H]2C[C@H]3CC[C@@H](C2)N3S(=O)(=O)c4c(C)n[nH]c4C)cn1	0.017 ± 0.001
50	CCOCc1cnc(OC2C[C@H]3CC[C@@H](C2)N3S(=O)(=O)c4c(C)n[nH]c4C)cn1	0.042 ± 0.002
