# Supplementary material for: Discovery and SAR Evolution of Pyrazole Azabicyclo[3.2.1]octane Sulfonamides as a Novel Class of Non-Covalent N-Acylethanolamine-Hydrolyzing Acid Amidase (NAAA) Inhibitors for Oral Administration
Source: J Med Chem. 2021 Sep 1;64(18):13327–55. doi: 10.1021/acs.jmedchem.1c00575 (PMC8474119; doi:10.1021/acs.jmedchem.1c00575)
Supplement: Supplementary file 2 — jm1c00575_si_002.pdb [file jm1c00575_si_002.pdb]

HEADER    HYDROLASE                               01-JUL-18   6DXX
TITLE     COMPLEX FORMED BETWEEN NAAA AND CMP39 DOCKING MODEL BASED ON 6DXX
EXPDTA    X-RAY DIFFRACTION
REMARK   2 RESOLUTION.    2.70 ANGSTROMS
REMARK   3  R VALUE : 0.206000
REMARK   3  FREE R VALUE : 0.246000
REMARK   4 6DXX COMPLIES WITH FORMAT V. 3.30,
REMARK 200  TEMPERATURE           (KELVIN) : 100.00
REMARK 200  PH                             : NULL
REMARK 350 BIOMOLECULE: 1
REMARK 350 APPLY THE FOLLOWING TO CHAINS: A, B
REMARK 350   BIOMT1  1   1.000000 0.000000 0.000000   0.000000
REMARK 350   BIOMT2  1   0.000000 1.000000 0.000000   0.000000
REMARK 350   BIOMT3  1   0.000000 0.000000 1.000000   0.000000
REMARK 350 BIOMOLECULE: 2
REMARK 350 APPLY THE FOLLOWING TO CHAINS: C, D
REMARK 350   BIOMT1  1   1.000000 0.000000 0.000000   0.000000
REMARK 350   BIOMT2  1   0.000000 1.000000 0.000000   0.000000
REMARK 350   BIOMT3  1   0.000000 0.000000 1.000000   0.000000
REMARK 350 BIOMOLECULE: 3
REMARK 350 APPLY THE FOLLOWING TO CHAINS: E, F
REMARK 350   BIOMT1  1   1.000000 0.000000 0.000000   0.000000
REMARK 350   BIOMT2  1   0.000000 1.000000 0.000000   0.000000
REMARK 350   BIOMT3  1   0.000000 0.000000 1.000000   0.000000
REMARK 888
REMARK 888 WRITTEN BY MAESTRO (A PRODUCT OF SCHRODINGER, LLC)
HET    NAG  E 201      28
HETNAM     NAG N-ACETYL-D-GLUCOSAMINE
FORMUL   1  NAG    C8 H15 N O6
CRYST1   76.610   99.798   92.756  90.00  96.13  90.00 P 1 21 1      6
ATOM      1  N   SER E  29      54.550   0.524  67.852  1.00 52.47           N  
ATOM      2  CA  SER E  29      55.742   0.121  67.109  1.00 67.87           C  
ATOM      3  C   SER E  29      55.342  -0.590  65.819  1.00 70.97           C  
ATOM      4  O   SER E  29      54.205  -1.045  65.690  1.00 67.79           O  
ATOM      5  CB  SER E  29      56.626  -0.792  67.962  1.00 72.35           C  
ATOM      6  OG  SER E  29      57.118  -0.098  69.095  1.00 86.92           O  
ATOM      7  HA  SER E  29      56.263   0.906  66.882  1.00 82.00           H  
ATOM      8  HB2 SER E  29      56.102  -1.552  68.260  1.00 87.37           H  
ATOM      9  HB3 SER E  29      57.376  -1.095  67.427  1.00 87.37           H  
ATOM     10  HG  SER E  29      56.478   0.164  69.572  1.00104.86           H  
ATOM     11  H1  SER E  29      54.826   0.993  68.703  1.00  0.00           H  
ATOM     12  H2  SER E  29      53.996   1.151  67.286  1.00  0.00           H  
ATOM     13  N   PRO E  30      56.256  -0.664  64.853  1.00 66.20           N  
ATOM     14  CA  PRO E  30      55.934  -1.335  63.586  1.00 55.71           C  
ATOM     15  C   PRO E  30      55.814  -2.837  63.774  1.00 57.87           C  
ATOM     16  O   PRO E  30      56.416  -3.406  64.699  1.00 59.11           O  
ATOM     17  CB  PRO E  30      57.125  -0.977  62.677  1.00 50.22           C  
ATOM     18  CG  PRO E  30      57.864   0.137  63.377  1.00 57.49           C  
ATOM     19  CD  PRO E  30      57.607  -0.074  64.838  1.00 57.91           C  
ATOM     20  HA  PRO E  30      55.113  -0.984  63.207  1.00 67.41           H  
ATOM     21  HB2 PRO E  30      57.697  -1.753  62.568  1.00 60.82           H  
ATOM     22  HB3 PRO E  30      56.798  -0.682  61.813  1.00 60.82           H  
ATOM     23  HG2 PRO E  30      58.812   0.077  63.180  1.00 69.55           H  
ATOM     24  HG3 PRO E  30      57.518   0.995  63.085  1.00 69.55           H  
ATOM     25  HD2 PRO E  30      58.257  -0.684  65.219  1.00 70.05           H  
ATOM     26  HD3 PRO E  30      57.622   0.769  65.317  1.00 70.05           H  
ATOM     27  N   PRO E  31      55.072  -3.521  62.899  1.00 47.54           N  
ATOM     28  CA  PRO E  31      54.914  -4.976  63.038  1.00 40.93           C  
ATOM     29  C   PRO E  31      56.190  -5.709  62.650  1.00 48.14           C  
ATOM     30  O   PRO E  31      56.869  -5.345  61.687  1.00 52.10           O  
ATOM     31  CB  PRO E  31      53.758  -5.301  62.087  1.00 38.52           C  
ATOM     32  CG  PRO E  31      53.855  -4.235  61.026  1.00 46.81           C  
ATOM     33  CD  PRO E  31      54.342  -2.992  61.730  1.00 46.31           C  
ATOM     34  HA  PRO E  31      54.664  -5.215  63.945  1.00 49.68           H  
ATOM     35  HB2 PRO E  31      53.876  -6.186  61.707  1.00 46.78           H  
ATOM     36  HB3 PRO E  31      52.912  -5.252  62.559  1.00 46.78           H  
ATOM     37  HG2 PRO E  31      54.484  -4.511  60.342  1.00 56.73           H  
ATOM     38  HG3 PRO E  31      52.981  -4.087  60.632  1.00 56.73           H  
ATOM     39  HD2 PRO E  31      54.934  -2.480  61.157  1.00 56.13           H  
ATOM     40  HD3 PRO E  31      53.595  -2.440  62.012  1.00 56.13           H  
ATOM     41  N   ALA E  32      56.518  -6.750  63.406  1.00 44.68           N  
ATOM     42  CA  ALA E  32      57.661  -7.576  63.048  1.00 41.91           C  
ATOM     43  C   ALA E  32      57.363  -8.329  61.757  1.00 39.15           C  
ATOM     44  O   ALA E  32      56.234  -8.768  61.525  1.00 47.17           O  
ATOM     45  CB  ALA E  32      57.975  -8.562  64.170  1.00 45.33           C  
ATOM     46  H   ALA E  32      56.104  -6.994  64.119  1.00 54.18           H  
ATOM     47  HA  ALA E  32      58.443  -7.019  62.913  1.00 50.85           H  
ATOM     48  HB1 ALA E  32      58.723  -9.118  63.902  1.00 54.95           H  
ATOM     49  HB2 ALA E  32      58.203  -8.065  64.972  1.00 54.95           H  
ATOM     50  HB3 ALA E  32      57.194  -9.114  64.333  1.00 54.95           H  
ATOM     51  N   ALA E  33      58.369  -8.443  60.897  1.00 45.91           N  
ATOM     52  CA  ALA E  33      58.180  -9.130  59.628  1.00 42.61           C  
ATOM     53  C   ALA E  33      57.874 -10.604  59.873  1.00 35.94           C  
ATOM     54  O   ALA E  33      58.454 -11.214  60.780  1.00 43.45           O  
ATOM     55  CB  ALA E  33      59.427  -8.995  58.758  1.00 39.13           C  
ATOM     56  H   ALA E  33      59.162  -8.135  61.022  1.00 55.65           H  
ATOM     57  HA  ALA E  33      57.433  -8.734  59.154  1.00 51.68           H  
ATOM     58  HB1 ALA E  33      59.280  -9.464  57.921  1.00 47.51           H  
ATOM     59  HB2 ALA E  33      59.593  -8.055  58.586  1.00 47.51           H  
ATOM     60  HB3 ALA E  33      60.182  -9.384  59.227  1.00 47.51           H  
ATOM     61  N   PRO E  34      56.996 -11.215  59.079  1.00 27.05           N  
ATOM     62  CA  PRO E  34      56.727 -12.646  59.256  1.00 28.90           C  
ATOM     63  C   PRO E  34      58.022 -13.436  59.214  1.00 32.98           C  
ATOM     64  O   PRO E  34      58.950 -13.097  58.478  1.00 44.19           O  
ATOM     65  CB  PRO E  34      55.823 -12.988  58.067  1.00 43.03           C  
ATOM     66  CG  PRO E  34      55.180 -11.679  57.686  1.00 45.36           C  
ATOM     67  CD  PRO E  34      56.213 -10.626  57.978  1.00 35.34           C  
ATOM     68  HA  PRO E  34      56.251 -12.815  60.084  1.00 35.24           H  
ATOM     69  HB2 PRO E  34      56.356 -13.340  57.337  1.00 52.19           H  
ATOM     70  HB3 PRO E  34      55.156 -13.639  58.335  1.00 52.19           H  
ATOM     71  HG2 PRO E  34      54.951 -11.687  56.744  1.00 54.99           H  
ATOM     72  HG3 PRO E  34      54.382 -11.537  58.220  1.00 54.99           H  
ATOM     73  HD2 PRO E  34      56.773 -10.467  57.202  1.00 42.96           H  
ATOM     74  HD3 PRO E  34      55.792  -9.798  58.258  1.00 42.96           H  
ATOM     75  N   ARG E  35      58.093 -14.482  60.032  1.00 36.25           N  
ATOM     76  CA  ARG E  35      59.285 -15.315  60.133  1.00 42.40           C  
ATOM     77  C   ARG E  35      58.931 -16.730  59.695  1.00 39.85           C  
ATOM     78  O   ARG E  35      57.921 -17.286  60.137  1.00 47.90           O  
ATOM     79  CB  ARG E  35      59.845 -15.271  61.559  1.00 34.96           C  
ATOM     80  CG  ARG E  35      61.216 -15.900  61.737  1.00 49.42           C  
ATOM     81  CD  ARG E  35      61.740 -15.620  63.146  1.00 55.91           C  
ATOM     82  NE  ARG E  35      62.077 -14.207  63.338  1.00 59.41           N  
ATOM     83  CZ  ARG E  35      63.274 -13.679  63.084  1.00 64.04           C  
ATOM     84  NH1 ARG E  35      64.262 -14.440  62.630  1.00 65.35           N  
ATOM     85  NH2 ARG E  35      63.491 -12.388  63.288  1.00 62.44           N1+
ATOM     86  H   ARG E  35      57.450 -14.732  60.545  1.00 44.05           H  
ATOM     87  HA  ARG E  35      59.985 -15.000  59.539  1.00 51.43           H  
ATOM     88  HB2 ARG E  35      59.915 -14.342  61.832  1.00 42.51           H  
ATOM     89  HB3 ARG E  35      59.232 -15.743  62.144  1.00 42.51           H  
ATOM     90  HG2 ARG E  35      61.154 -16.860  61.613  1.00 59.86           H  
ATOM     91  HG3 ARG E  35      61.836 -15.521  61.094  1.00 59.86           H  
ATOM     92  HD2 ARG E  35      61.057 -15.859  63.793  1.00 67.65           H  
ATOM     93  HD3 ARG E  35      62.540 -16.146  63.299  1.00 67.65           H  
ATOM     94  HE  ARG E  35      61.462 -13.684  63.635  1.00 71.85           H  
ATOM     95 HH11 ARG E  35      64.133 -15.280  62.497  1.00 78.98           H  
ATOM     96 HH12 ARG E  35      65.033 -14.094  62.468  1.00 78.98           H  
ATOM     97 HH21 ARG E  35      62.859 -11.887  63.585  1.00 75.49           H  
ATOM     98 HH22 ARG E  35      64.265 -12.050  63.123  1.00 75.49           H  
ATOM     99  N   PHE E  36      59.751 -17.298  58.814  1.00 38.28           N  
ATOM    100  CA  PHE E  36      59.512 -18.619  58.256  1.00 38.43           C  
ATOM    101  C   PHE E  36      60.791 -19.441  58.296  1.00 39.53           C  
ATOM    102  O   PHE E  36      61.887 -18.931  58.542  1.00 38.69           O  
ATOM    103  CB  PHE E  36      59.003 -18.543  56.807  1.00 38.58           C  
ATOM    104  CG  PHE E  36      57.605 -18.018  56.678  1.00 41.22           C  
ATOM    105  CD1 PHE E  36      56.520 -18.834  56.947  1.00 41.06           C  
ATOM    106  CD2 PHE E  36      57.375 -16.714  56.287  1.00 48.01           C  
ATOM    107  CE1 PHE E  36      55.233 -18.359  56.832  1.00 40.32           C  
ATOM    108  CE2 PHE E  36      56.084 -16.231  56.168  1.00 45.46           C  
ATOM    109  CZ  PHE E  36      55.014 -17.055  56.440  1.00 46.06           C  
ATOM    110  H   PHE E  36      60.468 -16.924  58.521  1.00 46.49           H  
ATOM    111  HA  PHE E  36      58.842 -19.061  58.801  1.00 46.68           H  
ATOM    112  HB2 PHE E  36      59.587 -17.954  56.303  1.00 46.86           H  
ATOM    113  HB3 PHE E  36      59.020 -19.434  56.424  1.00 46.86           H  
ATOM    114  HD1 PHE E  36      56.662 -19.714  57.210  1.00 49.83           H  
ATOM    115  HD2 PHE E  36      58.094 -16.155  56.102  1.00 58.17           H  
ATOM    116  HE1 PHE E  36      54.513 -18.917  57.018  1.00 48.94           H  
ATOM    117  HE2 PHE E  36      55.939 -15.352  55.904  1.00 55.11           H  
ATOM    118  HZ  PHE E  36      54.145 -16.732  56.359  1.00 55.83           H  
ATOM    119  N   ASN E  37      60.621 -20.736  58.066  1.00 45.52           N  
ATOM    120  CA  ASN E  37      61.711 -21.693  57.990  1.00 43.55           C  
ATOM    121  C   ASN E  37      61.819 -22.221  56.565  1.00 44.02           C  
ATOM    122  O   ASN E  37      60.803 -22.457  55.903  1.00 45.74           O  
ATOM    123  CB  ASN E  37      61.464 -22.840  58.971  1.00 46.87           C  
ATOM    124  CG  ASN E  37      61.907 -22.518  60.395  1.00 49.30           C  
ATOM    125  OD1 ASN E  37      62.599 -21.528  60.642  1.00 46.55           O  
ATOM    126  ND2 ASN E  37      61.514 -23.379  61.339  1.00 61.70           N  
ATOM    127  H   ASN E  37      59.849 -21.096  57.945  1.00 55.18           H  
ATOM    128  HA  ASN E  37      62.556 -21.273  58.216  1.00 52.82           H  
ATOM    129  HB2 ASN E  37      60.515 -23.037  58.991  1.00 56.80           H  
ATOM    130  HB3 ASN E  37      61.959 -23.620  58.674  1.00 56.80           H  
ATOM    131 HD21 ASN E  37      61.011 -24.039  61.114  1.00 74.60           H  
ATOM    132  N   VAL E  38      63.051 -22.402  56.094  1.00 42.26           N  
ATOM    133  CA  VAL E  38      63.319 -22.998  54.788  1.00 43.68           C  
ATOM    134  C   VAL E  38      64.414 -24.037  54.975  1.00 40.65           C  
ATOM    135  O   VAL E  38      65.527 -23.698  55.396  1.00 43.31           O  
ATOM    136  CB  VAL E  38      63.734 -21.949  53.741  1.00 46.09           C  
ATOM    137  CG1 VAL E  38      64.324 -22.622  52.506  1.00 43.79           C  
ATOM    138  CG2 VAL E  38      62.540 -21.086  53.358  1.00 38.30           C  
ATOM    139  H   VAL E  38      63.762 -22.182  56.525  1.00 51.27           H  
ATOM    140  HA  VAL E  38      62.521 -23.443  54.464  1.00 52.98           H  
ATOM    141  HB  VAL E  38      64.417 -21.377  54.126  1.00 55.87           H  
ATOM    142 HG11 VAL E  38      64.555 -21.940  51.855  1.00 53.11           H  
ATOM    143 HG12 VAL E  38      65.118 -23.115  52.764  1.00 53.11           H  
ATOM    144 HG13 VAL E  38      63.665 -23.227  52.132  1.00 53.11           H  
ATOM    145 HG21 VAL E  38      62.823 -20.428  52.704  1.00 46.51           H  
ATOM    146 HG22 VAL E  38      61.849 -21.653  52.981  1.00 46.51           H  
ATOM    147 HG23 VAL E  38      62.205 -20.640  54.152  1.00 46.51           H  
ATOM    148  N   SER E  39      64.106 -25.293  54.663  1.00 46.88           N  
ATOM    149  CA  SER E  39      65.041 -26.391  54.873  1.00 48.56           C  
ATOM    150  C   SER E  39      65.936 -26.553  53.651  1.00 49.15           C  
ATOM    151  O   SER E  39      65.456 -26.885  52.563  1.00 51.54           O  
ATOM    152  CB  SER E  39      64.296 -27.694  55.155  1.00 50.20           C  
ATOM    153  OG  SER E  39      65.202 -28.775  55.292  1.00 51.34           O  
ATOM    154  H   SER E  39      63.353 -25.535  54.324  1.00 56.81           H  
ATOM    155  HA  SER E  39      65.601 -26.180  55.637  1.00 58.83           H  
ATOM    156  HB2 SER E  39      63.793 -27.597  55.979  1.00 60.80           H  
ATOM    157  HB3 SER E  39      63.693 -27.878  54.418  1.00 60.80           H  
ATOM    158  HG  SER E  39      64.782 -29.480  55.474  1.00 62.17           H  
ATOM    159  N   LEU E  40      67.237 -26.315  53.830  1.00 49.56           N  
ATOM    160  CA  LEU E  40      68.185 -26.561  52.752  1.00 56.22           C  
ATOM    161  C   LEU E  40      68.397 -28.047  52.490  1.00 60.39           C  
ATOM    162  O   LEU E  40      69.105 -28.401  51.538  1.00 56.42           O  
ATOM    163  CB  LEU E  40      69.530 -25.904  53.074  1.00 53.09           C  
ATOM    164  CG  LEU E  40      69.565 -24.377  53.141  1.00 51.80           C  
ATOM    165  CD1 LEU E  40      70.941 -23.904  53.577  1.00 47.69           C  
ATOM    166  CD2 LEU E  40      69.191 -23.768  51.795  1.00 54.89           C  
ATOM    167  H   LEU E  40      67.586 -26.016  54.557  1.00 60.03           H  
ATOM    168  HA  LEU E  40      67.842 -26.155  51.941  1.00 68.02           H  
ATOM    169  HB2 LEU E  40      69.821 -26.231  53.939  1.00 64.26           H  
ATOM    170  HB3 LEU E  40      70.162 -26.171  52.388  1.00 64.26           H  
ATOM    171  HG  LEU E  40      68.916 -24.072  53.794  1.00 62.72           H  
ATOM    172 HD11 LEU E  40      70.944 -22.935  53.618  1.00 57.79           H  
ATOM    173 HD12 LEU E  40      71.138 -24.272  54.453  1.00 57.79           H  
ATOM    174 HD13 LEU E  40      71.599 -24.210  52.934  1.00 57.79           H  
ATOM    175 HD21 LEU E  40      69.221 -22.801  51.866  1.00 66.42           H  
ATOM    176 HD22 LEU E  40      69.825 -24.069  51.125  1.00 66.42           H  
ATOM    177 HD23 LEU E  40      68.296 -24.055  51.556  1.00 66.42           H  
ATOM    178  N   ASP E  41      67.801 -28.920  53.309  1.00 62.05           N  
ATOM    179  CA  ASP E  41      67.831 -30.351  53.048  1.00 54.46           C  
ATOM    180  C   ASP E  41      66.806 -30.753  52.001  1.00 51.50           C  
ATOM    181  O   ASP E  41      66.989 -31.776  51.333  1.00 58.49           O  
ATOM    182  CB  ASP E  41      67.588 -31.120  54.349  1.00 61.47           C  
ATOM    183  CG  ASP E  41      68.593 -30.762  55.432  1.00 62.07           C  
ATOM    184  OD1 ASP E  41      68.169 -30.452  56.569  1.00 59.34           O  
ATOM    185  OD2 ASP E  41      69.807 -30.753  55.131  1.00 53.60           O1-
ATOM    186  H   ASP E  41      67.373 -28.703  54.024  1.00 75.02           H  
ATOM    187  HA  ASP E  41      68.708 -30.606  52.721  1.00 65.91           H  
ATOM    188  HB2 ASP E  41      66.701 -30.909  54.681  1.00 74.32           H  
ATOM    189  HB3 ASP E  41      67.660 -32.071  54.174  1.00 74.32           H  
ATOM    190  N   SER E  42      65.740 -29.973  51.843  1.00 54.89           N  
ATOM    191  CA  SER E  42      64.771 -30.219  50.789  1.00 47.58           C  
ATOM    192  C   SER E  42      65.371 -29.855  49.437  1.00 50.23           C  
ATOM    193  O   SER E  42      66.311 -29.061  49.335  1.00 53.02           O  
ATOM    194  CB  SER E  42      63.496 -29.410  51.037  1.00 48.48           C  
ATOM    195  OG  SER E  42      62.878 -29.803  52.252  1.00 51.93           O  
ATOM    196  H   SER E  42      65.556 -29.293  52.336  1.00 66.43           H  
ATOM    197  HA  SER E  42      64.528 -31.158  50.776  1.00 57.65           H  
ATOM    198  HB2 SER E  42      63.725 -28.468  51.089  1.00 58.73           H  
ATOM    199  HB3 SER E  42      62.879 -29.561  50.304  1.00 58.73           H  
ATOM    200  HG  SER E  42      62.170 -29.366  52.369  1.00 62.87           H  
ATOM    201  N   VAL E  43      64.822 -30.459  48.388  1.00 60.64           N  
ATOM    202  CA  VAL E  43      65.301 -30.150  47.039  1.00 53.40           C  
ATOM    203  C   VAL E  43      65.016 -28.680  46.744  1.00 59.92           C  
ATOM    204  O   VAL E  43      63.967 -28.152  47.174  1.00 58.47           O  
ATOM    205  CB  VAL E  43      64.622 -31.067  46.012  1.00 62.44           C  
ATOM    206  CG1 VAL E  43      65.162 -30.821  44.663  1.00 65.89           C  
ATOM    207  CG2 VAL E  43      64.877 -32.523  46.358  1.00 56.73           C  
ATOM    208  H   VAL E  43      64.188 -31.039  48.421  1.00 73.33           H  
ATOM    209  HA  VAL E  43      66.259 -30.292  46.987  1.00 64.64           H  
ATOM    210  HB  VAL E  43      63.670 -30.882  46.026  1.00 75.49           H  
ATOM    211 HG11 VAL E  43      64.715 -31.407  44.033  1.00 79.63           H  
ATOM    212 HG12 VAL E  43      65.002 -29.894  44.423  1.00 79.63           H  
ATOM    213 HG13 VAL E  43      66.115 -31.002  44.666  1.00 79.63           H  
ATOM    214 HG21 VAL E  43      64.443 -33.085  45.697  1.00 68.63           H  
ATOM    215 HG22 VAL E  43      65.833 -32.685  46.354  1.00 68.63           H  
ATOM    216 HG23 VAL E  43      64.514 -32.706  47.238  1.00 68.63           H  
ATOM    217  N   PRO E  44      65.879 -27.976  46.009  1.00 55.97           N  
ATOM    218  CA  PRO E  44      65.632 -26.542  45.770  1.00 53.48           C  
ATOM    219  C   PRO E  44      64.260 -26.246  45.169  1.00 57.80           C  
ATOM    220  O   PRO E  44      63.649 -25.228  45.515  1.00 62.49           O  
ATOM    221  CB  PRO E  44      66.768 -26.161  44.803  1.00 58.39           C  
ATOM    222  CG  PRO E  44      67.872 -27.115  45.133  1.00 67.57           C  
ATOM    223  CD  PRO E  44      67.182 -28.411  45.459  1.00 67.06           C  
ATOM    224  HA  PRO E  44      65.727 -26.050  46.601  1.00 64.74           H  
ATOM    225  HB2 PRO E  44      66.474 -26.271  43.885  1.00 70.63           H  
ATOM    226  HB3 PRO E  44      67.041 -25.244  44.957  1.00 70.63           H  
ATOM    227  HG2 PRO E  44      68.460 -27.218  44.368  1.00 81.65           H  
ATOM    228  HG3 PRO E  44      68.375 -26.789  45.896  1.00 81.65           H  
ATOM    229  HD2 PRO E  44      67.057 -28.946  44.659  1.00 81.04           H  
ATOM    230  HD3 PRO E  44      67.685 -28.913  46.119  1.00 81.04           H  
ATOM    231  N   GLU E  45      63.758 -27.101  44.280  1.00 70.42           N  
ATOM    232  CA  GLU E  45      62.498 -26.814  43.614  1.00 69.02           C  
ATOM    233  C   GLU E  45      61.325 -26.814  44.579  1.00 60.35           C  
ATOM    234  O   GLU E  45      60.254 -26.283  44.239  1.00 58.61           O  
ATOM    235  CB  GLU E  45      62.268 -27.843  42.499  1.00 74.31           C  
ATOM    236  CG  GLU E  45      63.326 -27.883  41.424  1.00 74.19           C  
ATOM    237  CD  GLU E  45      64.491 -28.549  41.846  1.00 89.48           C  
ATOM    238  OE1 GLU E  45      64.402 -29.291  42.759  1.00 83.40           O  
ATOM    239  OE2 GLU E  45      65.496 -28.423  41.238  1.00 88.08           O1-
ATOM    240  H   GLU E  45      64.123 -27.844  44.049  1.00 85.07           H  
ATOM    241  HA  GLU E  45      62.541 -25.933  43.210  1.00 83.38           H  
ATOM    242  HB2 GLU E  45      62.232 -28.725  42.901  1.00 89.73           H  
ATOM    243  HB3 GLU E  45      61.424 -27.641  42.066  1.00 89.73           H  
ATOM    244  HG2 GLU E  45      62.975 -28.350  40.650  1.00 89.58           H  
ATOM    245  HG3 GLU E  45      63.567 -26.975  41.183  1.00 89.58           H  
ATOM    246  N   LEU E  46      61.483 -27.417  45.763  1.00 55.97           N  
ATOM    247  CA  LEU E  46      60.397 -27.499  46.738  1.00 61.46           C  
ATOM    248  C   LEU E  46      60.699 -26.744  48.025  1.00 55.74           C  
ATOM    249  O   LEU E  46      59.883 -26.775  48.950  1.00 55.84           O  
ATOM    250  CB  LEU E  46      60.103 -28.982  47.088  1.00 72.30           C  
ATOM    251  CG  LEU E  46      59.690 -29.887  45.923  1.00 63.55           C  
ATOM    252  CD1 LEU E  46      59.820 -31.334  46.364  1.00 65.86           C  
ATOM    253  CD2 LEU E  46      58.274 -29.591  45.478  1.00 68.17           C  
ATOM    254  H   LEU E  46      62.216 -27.786  46.022  1.00 67.72           H  
ATOM    255  HA  LEU E  46      59.601 -27.115  46.339  1.00 74.31           H  
ATOM    256  HB2 LEU E  46      60.905 -29.364  47.476  1.00 87.32           H  
ATOM    257  HB3 LEU E  46      59.380 -29.001  47.734  1.00 87.32           H  
ATOM    258  HG  LEU E  46      60.267 -29.727  45.160  1.00 76.82           H  
ATOM    259 HD11 LEU E  46      59.546 -31.912  45.635  1.00 79.59           H  
ATOM    260 HD12 LEU E  46      60.745 -31.511  46.598  1.00 79.59           H  
ATOM    261 HD13 LEU E  46      59.250 -31.482  47.135  1.00 79.59           H  
ATOM    262 HD21 LEU E  46      58.045 -30.179  44.741  1.00 82.37           H  
ATOM    263 HD22 LEU E  46      57.670 -29.742  46.222  1.00 82.37           H  
ATOM    264 HD23 LEU E  46      58.220 -28.665  45.192  1.00 82.37           H  
ATOM    265  N   ARG E  47      61.843 -26.062  48.113  1.00 53.93           N  
ATOM    266  CA  ARG E  47      62.245 -25.448  49.376  1.00 50.53           C  
ATOM    267  C   ARG E  47      61.237 -24.404  49.833  1.00 51.21           C  
ATOM    268  O   ARG E  47      60.889 -24.343  51.019  1.00 52.64           O  
ATOM    269  CB  ARG E  47      63.626 -24.819  49.227  1.00 55.79           C  
ATOM    270  CG  ARG E  47      64.754 -25.743  49.595  1.00 59.59           C  
ATOM    271  CD  ARG E  47      66.099 -25.199  49.141  1.00 57.71           C  
ATOM    272  NE  ARG E  47      67.107 -26.256  49.142  1.00 63.69           N  
ATOM    273  CZ  ARG E  47      68.378 -26.086  48.799  1.00 63.45           C  
ATOM    274  NH1 ARG E  47      68.805 -24.889  48.416  1.00 64.35           N  
ATOM    275  NH2 ARG E  47      69.220 -27.113  48.838  1.00 70.44           N1+
ATOM    276  H   ARG E  47      62.397 -25.941  47.467  1.00 65.27           H  
ATOM    277  HA  ARG E  47      62.291 -26.137  50.057  1.00 61.19           H  
ATOM    278  HB2 ARG E  47      63.750 -24.554  48.302  1.00 67.50           H  
ATOM    279  HB3 ARG E  47      63.680 -24.042  49.805  1.00 67.50           H  
ATOM    280  HG2 ARG E  47      64.779 -25.850  50.558  1.00 72.06           H  
ATOM    281  HG3 ARG E  47      64.615 -26.603  49.169  1.00 72.06           H  
ATOM    282  HD2 ARG E  47      66.021 -24.848  48.240  1.00 69.81           H  
ATOM    283  HD3 ARG E  47      66.387 -24.497  49.746  1.00 69.81           H  
ATOM    284  HE  ARG E  47      66.860 -27.044  49.382  1.00 76.98           H  
ATOM    285 HH11 ARG E  47      68.259 -24.225  48.390  1.00 77.78           H  
ATOM    286 HH12 ARG E  47      69.628 -24.777  48.193  1.00 77.78           H  
ATOM    287 HH21 ARG E  47      68.941 -27.888  49.086  1.00 85.09           H  
ATOM    288 HH22 ARG E  47      70.043 -27.003  48.616  1.00 85.09           H  
ATOM    289  N   TRP E  48      60.759 -23.574  48.910  1.00 56.24           N  
ATOM    290  CA  TRP E  48      59.943 -22.424  49.269  1.00 50.08           C  
ATOM    291  C   TRP E  48      58.453 -22.719  49.320  1.00 49.78           C  
ATOM    292  O   TRP E  48      57.695 -21.883  49.825  1.00 55.27           O  
ATOM    293  CB  TRP E  48      60.178 -21.285  48.277  1.00 40.08           C  
ATOM    294  CG  TRP E  48      61.502 -20.639  48.445  1.00 42.03           C  
ATOM    295  CD1 TRP E  48      62.651 -20.939  47.775  1.00 37.57           C  
ATOM    296  CD2 TRP E  48      61.829 -19.583  49.355  1.00 45.96           C  
ATOM    297  NE1 TRP E  48      63.672 -20.128  48.204  1.00 43.02           N  
ATOM    298  CE2 TRP E  48      63.192 -19.288  49.176  1.00 45.04           C  
ATOM    299  CE3 TRP E  48      61.099 -18.857  50.304  1.00 41.73           C  
ATOM    300  CZ2 TRP E  48      63.839 -18.299  49.909  1.00 39.67           C  
ATOM    301  CZ3 TRP E  48      61.743 -17.875  51.027  1.00 36.42           C  
ATOM    302  CH2 TRP E  48      63.098 -17.606  50.829  1.00 38.86           C  
ATOM    303  H   TRP E  48      60.895 -23.659  48.065  1.00 68.05           H  
ATOM    304  HA  TRP E  48      60.217 -22.131  50.152  1.00 60.65           H  
ATOM    305  HB2 TRP E  48      60.129 -21.637  47.374  1.00 48.65           H  
ATOM    306  HB3 TRP E  48      59.495 -20.608  48.407  1.00 48.65           H  
ATOM    307  HD1 TRP E  48      62.732 -21.597  47.123  1.00 45.64           H  
ATOM    308  HE1 TRP E  48      64.480 -20.145  47.912  1.00 52.18           H  
ATOM    309  HE3 TRP E  48      60.197 -19.034  50.445  1.00 50.63           H  
ATOM    310  HZ2 TRP E  48      64.742 -18.116  49.780  1.00 48.16           H  
ATOM    311  HZ3 TRP E  48      61.267 -17.384  51.658  1.00 44.26           H  
ATOM    312  HH2 TRP E  48      63.507 -16.939  51.332  1.00 47.20           H  
ATOM    313  N   LEU E  49      58.007 -23.864  48.809  1.00 51.01           N  
ATOM    314  CA  LEU E  49      56.572 -24.120  48.768  1.00 50.72           C  
ATOM    315  C   LEU E  49      55.936 -24.071  50.150  1.00 52.03           C  
ATOM    316  O   LEU E  49      54.862 -23.458  50.283  1.00 51.89           O  
ATOM    317  CB  LEU E  49      56.306 -25.470  48.093  1.00 48.68           C  
ATOM    318  CG  LEU E  49      56.949 -25.659  46.719  1.00 50.44           C  
ATOM    319  CD1 LEU E  49      56.352 -26.888  46.041  1.00 53.03           C  
ATOM    320  CD2 LEU E  49      56.795 -24.423  45.852  1.00 52.48           C  
ATOM    321  H   LEU E  49      58.498 -24.493  48.489  1.00 61.78           H  
ATOM    322  HA  LEU E  49      56.158 -23.431  48.225  1.00 61.43           H  
ATOM    323  HB2 LEU E  49      56.645 -26.171  48.670  1.00 58.98           H  
ATOM    324  HB3 LEU E  49      55.347 -25.569  47.979  1.00 58.98           H  
ATOM    325  HG  LEU E  49      57.903 -25.798  46.831  1.00 61.08           H  
ATOM    326 HD11 LEU E  49      56.756 -26.994  45.166  1.00 64.19           H  
ATOM    327 HD12 LEU E  49      56.534 -27.669  46.587  1.00 64.19           H  
ATOM    328 HD13 LEU E  49      55.394 -26.764  45.950  1.00 64.19           H  
ATOM    329 HD21 LEU E  49      57.199 -24.592  44.986  1.00 63.53           H  
ATOM    330 HD22 LEU E  49      55.851 -24.229  45.744  1.00 63.53           H  
ATOM    331 HD23 LEU E  49      57.239 -23.677  46.284  1.00 63.53           H  
ATOM    332  N   PRO E  50      56.524 -24.648  51.201  1.00 43.18           N  
ATOM    333  CA  PRO E  50      55.929 -24.484  52.538  1.00 45.70           C  
ATOM    334  C   PRO E  50      55.730 -23.028  52.922  1.00 43.71           C  
ATOM    335  O   PRO E  50      54.813 -22.709  53.690  1.00 42.25           O  
ATOM    336  CB  PRO E  50      56.939 -25.190  53.457  1.00 33.31           C  
ATOM    337  CG  PRO E  50      57.630 -26.182  52.572  1.00 37.44           C  
ATOM    338  CD  PRO E  50      57.713 -25.520  51.223  1.00 41.28           C  
ATOM    339  HA  PRO E  50      55.080 -24.950  52.591  1.00 55.40           H  
ATOM    340  HB2 PRO E  50      57.569 -24.544  53.815  1.00 40.53           H  
ATOM    341  HB3 PRO E  50      56.473 -25.635  54.182  1.00 40.53           H  
ATOM    342  HG2 PRO E  50      58.516 -26.372  52.919  1.00 45.48           H  
ATOM    343  HG3 PRO E  50      57.110 -26.999  52.524  1.00 45.48           H  
ATOM    344  HD2 PRO E  50      58.527 -24.997  51.144  1.00 50.09           H  
ATOM    345  HD3 PRO E  50      57.672 -26.179  50.512  1.00 50.09           H  
ATOM    346  N   VAL E  51      56.563 -22.129  52.401  1.00 39.36           N  
ATOM    347  CA  VAL E  51      56.421 -20.713  52.705  1.00 41.88           C  
ATOM    348  C   VAL E  51      55.365 -20.077  51.814  1.00 46.62           C  
ATOM    349  O   VAL E  51      54.570 -19.245  52.267  1.00 41.66           O  
ATOM    350  CB  VAL E  51      57.782 -20.010  52.561  1.00 39.74           C  
ATOM    351  CG1 VAL E  51      57.675 -18.549  52.980  1.00 41.77           C  
ATOM    352  CG2 VAL E  51      58.838 -20.725  53.384  1.00 52.32           C  
ATOM    353  H   VAL E  51      57.215 -22.313  51.871  1.00 47.79           H  
ATOM    354  HA  VAL E  51      56.128 -20.618  53.625  1.00 50.81           H  
ATOM    355  HB  VAL E  51      58.054 -20.038  51.631  1.00 48.25           H  
ATOM    356 HG11 VAL E  51      58.544 -18.129  52.888  1.00 50.68           H  
ATOM    357 HG12 VAL E  51      57.030 -18.103  52.408  1.00 50.68           H  
ATOM    358 HG13 VAL E  51      57.383 -18.505  53.904  1.00 50.68           H  
ATOM    359 HG21 VAL E  51      59.685 -20.264  53.281  1.00 63.34           H  
ATOM    360 HG22 VAL E  51      58.569 -20.720  54.316  1.00 63.34           H  
ATOM    361 HG23 VAL E  51      58.919 -21.639  53.068  1.00 63.34           H  
ATOM    362  N   LEU E  52      55.352 -20.441  50.530  1.00 48.14           N  
ATOM    363  CA  LEU E  52      54.408 -19.840  49.595  1.00 44.28           C  
ATOM    364  C   LEU E  52      52.961 -20.148  49.959  1.00 48.71           C  
ATOM    365  O   LEU E  52      52.067 -19.344  49.673  1.00 47.10           O  
ATOM    366  CB  LEU E  52      54.689 -20.336  48.180  1.00 38.91           C  
ATOM    367  CG  LEU E  52      55.961 -19.882  47.476  1.00 44.42           C  
ATOM    368  CD1 LEU E  52      56.033 -20.548  46.111  1.00 54.20           C  
ATOM    369  CD2 LEU E  52      55.974 -18.376  47.350  1.00 56.05           C  
ATOM    370  H   LEU E  52      55.874 -21.027  50.179  1.00 58.33           H  
ATOM    371  HA  LEU E  52      54.530 -18.878  49.623  1.00 53.70           H  
ATOM    372  HB2 LEU E  52      54.726 -21.305  48.214  1.00 47.25           H  
ATOM    373  HB3 LEU E  52      53.950 -20.052  47.620  1.00 47.25           H  
ATOM    374  HG  LEU E  52      56.744 -20.137  47.989  1.00 53.87           H  
ATOM    375 HD11 LEU E  52      56.837 -20.250  45.656  1.00 65.60           H  
ATOM    376 HD12 LEU E  52      56.059 -21.511  46.230  1.00 65.60           H  
ATOM    377 HD13 LEU E  52      55.250 -20.300  45.596  1.00 65.60           H  
ATOM    378 HD21 LEU E  52      56.785 -18.105  46.893  1.00 67.82           H  
ATOM    379 HD22 LEU E  52      55.198 -18.095  46.840  1.00 67.82           H  
ATOM    380 HD23 LEU E  52      55.947 -17.984  48.236  1.00 67.82           H  
ATOM    381  N   ARG E  53      52.702 -21.309  50.565  1.00 48.38           N  
ATOM    382  CA  ARG E  53      51.322 -21.694  50.837  1.00 43.00           C  
ATOM    383  C   ARG E  53      50.652 -20.759  51.835  1.00 40.69           C  
ATOM    384  O   ARG E  53      49.419 -20.763  51.933  1.00 52.46           O  
ATOM    385  CB  ARG E  53      51.262 -23.135  51.334  1.00 44.01           C  
ATOM    386  CG  ARG E  53      51.480 -24.144  50.212  1.00 65.04           C  
ATOM    387  CD  ARG E  53      51.495 -25.571  50.725  1.00 72.32           C  
ATOM    388  NE  ARG E  53      52.134 -26.480  49.777  1.00 66.13           N  
ATOM    389  CZ  ARG E  53      53.289 -27.093  50.023  1.00 61.24           C  
ATOM    390  NH1 ARG E  53      53.903 -26.900  51.184  1.00 52.04           N  
ATOM    391  NH2 ARG E  53      53.833 -27.899  49.121  1.00 64.53           N1+
ATOM    392  H   ARG E  53      53.293 -21.878  50.822  1.00 58.61           H  
ATOM    393  HA  ARG E  53      50.817 -21.653  50.010  1.00 52.16           H  
ATOM    394  HB2 ARG E  53      51.953 -23.270  52.001  1.00 53.37           H  
ATOM    395  HB3 ARG E  53      50.389 -23.300  51.723  1.00 53.37           H  
ATOM    396  HG2 ARG E  53      50.762 -24.063  49.565  1.00 78.61           H  
ATOM    397  HG3 ARG E  53      52.333 -23.967  49.786  1.00 78.61           H  
ATOM    398  HD2 ARG E  53      51.988 -25.606  51.559  1.00 87.34           H  
ATOM    399  HD3 ARG E  53      50.583 -25.870  50.865  1.00 87.34           H  
ATOM    400  HE  ARG E  53      51.745 -26.625  49.023  1.00 79.92           H  
ATOM    401 HH11 ARG E  53      53.554 -26.380  51.773  1.00 63.01           H  
ATOM    402 HH12 ARG E  53      54.649 -27.295  51.346  1.00 63.01           H  
ATOM    403 HH21 ARG E  53      53.440 -28.029  48.368  1.00 77.99           H  
ATOM    404 HH22 ARG E  53      54.580 -28.291  49.290  1.00 77.99           H  
ATOM    405  N   HIS E  54      51.430 -19.973  52.582  1.00 43.66           N  
ATOM    406  CA  HIS E  54      50.881 -18.969  53.487  1.00 41.28           C  
ATOM    407  C   HIS E  54      50.483 -17.684  52.766  1.00 42.53           C  
ATOM    408  O   HIS E  54      50.109 -16.710  53.430  1.00 36.37           O  
ATOM    409  CB  HIS E  54      51.896 -18.624  54.587  1.00 44.45           C  
ATOM    410  CG  HIS E  54      52.172 -19.745  55.544  1.00 51.38           C  
ATOM    411  ND1 HIS E  54      53.016 -20.792  55.241  1.00 52.33           N  
ATOM    412  CD2 HIS E  54      51.733 -19.970  56.806  1.00 46.25           C  
ATOM    413  CE1 HIS E  54      53.075 -21.620  56.268  1.00 47.46           C  
ATOM    414  NE2 HIS E  54      52.306 -21.144  57.231  1.00 57.39           N  
ATOM    415  H   HIS E  54      52.289 -20.004  52.580  1.00 52.95           H  
ATOM    416  HA  HIS E  54      50.094 -19.344  53.912  1.00 50.10           H  
ATOM    417  HB2 HIS E  54      52.737 -18.381  54.169  1.00 53.90           H  
ATOM    418  HB3 HIS E  54      51.554 -17.876  55.102  1.00 53.90           H  
ATOM    419  HD1 HIS E  54      53.438 -20.891  54.498  1.00 63.36           H  
ATOM    420  HD2 HIS E  54      51.151 -19.431  57.292  1.00 56.05           H  
ATOM    421  HE1 HIS E  54      53.573 -22.405  56.307  1.00 57.51           H  
ATOM    422  N   TYR E  55      50.585 -17.646  51.437  1.00 44.27           N  
ATOM    423  CA  TYR E  55      50.341 -16.442  50.655  1.00 40.54           C  
ATOM    424  C   TYR E  55      49.332 -16.741  49.555  1.00 40.83           C  
ATOM    425  O   TYR E  55      49.243 -17.870  49.063  1.00 39.59           O  
ATOM    426  CB  TYR E  55      51.653 -15.916  50.046  1.00 36.98           C  
ATOM    427  CG  TYR E  55      52.588 -15.330  51.074  1.00 35.50           C  
ATOM    428  CD1 TYR E  55      52.390 -14.050  51.559  1.00 38.35           C  
ATOM    429  CD2 TYR E  55      53.656 -16.063  51.574  1.00 34.10           C  
ATOM    430  CE1 TYR E  55      53.233 -13.505  52.509  1.00 41.32           C  
ATOM    431  CE2 TYR E  55      54.506 -15.527  52.523  1.00 36.23           C  
ATOM    432  CZ  TYR E  55      54.287 -14.246  52.988  1.00 39.76           C  
ATOM    433  OH  TYR E  55      55.118 -13.694  53.934  1.00 35.37           O  
ATOM    434  H   TYR E  55      50.799 -18.327  50.957  1.00 53.68           H  
ATOM    435  HA  TYR E  55      49.964 -15.748  51.218  1.00 49.21           H  
ATOM    436  HB2 TYR E  55      52.113 -16.649  49.608  1.00 44.93           H  
ATOM    437  HB3 TYR E  55      51.445 -15.222  49.401  1.00 44.93           H  
ATOM    438  HD1 TYR E  55      51.676 -13.547  51.240  1.00 46.58           H  
ATOM    439  HD2 TYR E  55      53.801 -16.929  51.265  1.00 41.47           H  
ATOM    440  HE1 TYR E  55      53.088 -12.642  52.823  1.00 50.15           H  
ATOM    441  HE2 TYR E  55      55.221 -16.026  52.846  1.00 44.03           H  
ATOM    442  HH  TYR E  55      55.713 -14.246  54.151  1.00 43.01           H  
ATOM    443  N   ASP E  56      48.550 -15.728  49.189  1.00 36.57           N  
ATOM    444  CA  ASP E  56      47.668 -15.829  48.026  1.00 45.45           C  
ATOM    445  C   ASP E  56      48.494 -15.621  46.762  1.00 40.83           C  
ATOM    446  O   ASP E  56      48.703 -14.488  46.321  1.00 37.69           O  
ATOM    447  CB  ASP E  56      46.541 -14.805  48.111  1.00 44.02           C  
ATOM    448  CG  ASP E  56      45.601 -14.870  46.917  1.00 37.99           C  
ATOM    449  OD1 ASP E  56      45.707 -15.829  46.126  1.00 45.08           O  
ATOM    450  OD2 ASP E  56      44.760 -13.960  46.764  1.00 35.88           O1-
ATOM    451  H   ASP E  56      48.512 -14.972  49.598  1.00 44.45           H  
ATOM    452  HA  ASP E  56      47.281 -16.718  48.001  1.00 55.09           H  
ATOM    453  HB2 ASP E  56      46.022 -14.972  48.913  1.00 53.38           H  
ATOM    454  HB3 ASP E  56      46.925 -13.914  48.144  1.00 53.38           H  
ATOM    455  N   LEU E  57      48.926 -16.720  46.142  1.00 38.37           N  
ATOM    456  CA  LEU E  57      49.803 -16.602  44.985  1.00 39.86           C  
ATOM    457  C   LEU E  57      49.175 -15.770  43.876  1.00 33.96           C  
ATOM    458  O   LEU E  57      49.904 -15.219  43.046  1.00 39.38           O  
ATOM    459  CB  LEU E  57      50.177 -17.988  44.463  1.00 45.46           C  
ATOM    460  CG  LEU E  57      50.793 -18.917  45.514  1.00 46.34           C  
ATOM    461  CD1 LEU E  57      51.159 -20.251  44.884  1.00 48.07           C  
ATOM    462  CD2 LEU E  57      52.008 -18.276  46.171  1.00 45.34           C  
ATOM    463  H   LEU E  57      48.730 -17.527  46.367  1.00 46.60           H  
ATOM    464  HA  LEU E  57      50.623 -16.161  45.258  1.00 48.39           H  
ATOM    465  HB2 LEU E  57      49.375 -18.417  44.126  1.00 55.11           H  
ATOM    466  HB3 LEU E  57      50.824 -17.884  43.748  1.00 55.11           H  
ATOM    467  HG  LEU E  57      50.139 -19.078  46.212  1.00 56.17           H  
ATOM    468 HD11 LEU E  57      51.545 -20.826  45.563  1.00 58.24           H  
ATOM    469 HD12 LEU E  57      50.357 -20.660  44.521  1.00 58.24           H  
ATOM    470 HD13 LEU E  57      51.802 -20.100  44.174  1.00 58.24           H  
ATOM    471 HD21 LEU E  57      52.380 -18.895  46.818  1.00 54.97           H  
ATOM    472 HD22 LEU E  57      52.667 -18.075  45.489  1.00 54.97           H  
ATOM    473 HD23 LEU E  57      51.732 -17.459  46.616  1.00 54.97           H  
ATOM    474  N   ASP E  58      47.844 -15.672  43.835  1.00 41.47           N  
ATOM    475  CA  ASP E  58      47.213 -14.789  42.864  1.00 40.87           C  
ATOM    476  C   ASP E  58      47.721 -13.370  43.048  1.00 35.53           C  
ATOM    477  O   ASP E  58      48.026 -12.678  42.075  1.00 26.44           O  
ATOM    478  CB  ASP E  58      45.693 -14.818  43.028  1.00 39.41           C  
ATOM    479  CG  ASP E  58      45.063 -16.056  42.449  1.00 37.17           C  
ATOM    480  OD1 ASP E  58      44.002 -16.488  42.953  1.00 43.04           O  
ATOM    481  OD2 ASP E  58      45.644 -16.615  41.501  1.00 43.26           O1-
ATOM    482  H   ASP E  58      47.298 -16.096  44.346  1.00 50.33           H  
ATOM    483  HA  ASP E  58      47.424 -15.098  41.969  1.00 49.61           H  
ATOM    484  HB2 ASP E  58      45.478 -14.787  43.973  1.00 47.85           H  
ATOM    485  HB3 ASP E  58      45.313 -14.049  42.576  1.00 47.85           H  
ATOM    486  N   LEU E  59      47.875 -12.900  44.295  1.00 40.87           N  
ATOM    487  CA  LEU E  59      48.512 -11.620  44.618  1.00 38.38           C  
ATOM    488  C   LEU E  59      50.022 -11.620  44.307  1.00 41.78           C  
ATOM    489  O   LEU E  59      50.501 -10.659  43.712  1.00 46.13           O  
ATOM    490  CB  LEU E  59      48.212 -11.222  46.087  1.00 41.33           C  
ATOM    491  CG  LEU E  59      48.885  -9.922  46.603  1.00 33.84           C  
ATOM    492  CD1 LEU E  59      48.526  -8.682  45.756  1.00 29.58           C  
ATOM    493  CD2 LEU E  59      48.595  -9.706  48.104  1.00 32.14           C  
ATOM    494  H   LEU E  59      47.739 -13.539  45.073  1.00 49.60           H  
ATOM    495  HA  LEU E  59      48.058 -10.866  43.972  1.00 46.61           H  
ATOM    496  HB2 LEU E  59      47.132 -11.140  46.214  1.00 50.15           H  
ATOM    497  HB3 LEU E  59      48.525 -12.034  46.742  1.00 50.15           H  
ATOM    498  HG  LEU E  59      49.967 -10.052  46.534  1.00 41.17           H  
ATOM    499 HD11 LEU E  59      48.312  -7.802  46.362  1.00 36.06           H  
ATOM    500 HD12 LEU E  59      49.354  -8.415  45.097  1.00 36.06           H  
ATOM    501 HD13 LEU E  59      47.653  -8.854  45.126  1.00 36.06           H  
ATOM    502 HD21 LEU E  59      47.970  -8.833  48.293  1.00 39.13           H  
ATOM    503 HD22 LEU E  59      48.080 -10.559  48.549  1.00 39.13           H  
ATOM    504 HD23 LEU E  59      49.522  -9.568  48.663  1.00 39.13           H  
ATOM    505  N   VAL E  60      50.751 -12.674  44.703  1.00 40.22           N  
ATOM    506  CA  VAL E  60      52.212 -12.758  44.539  1.00 38.06           C  
ATOM    507  C   VAL E  60      52.637 -12.781  43.047  1.00 43.56           C  
ATOM    508  O   VAL E  60      53.595 -12.103  42.668  1.00 40.79           O  
ATOM    509  CB  VAL E  60      52.821 -14.001  45.257  1.00 32.40           C  
ATOM    510  CG1 VAL E  60      54.364 -14.053  45.207  1.00 34.23           C  
ATOM    511  CG2 VAL E  60      52.375 -14.097  46.730  1.00 34.69           C  
ATOM    512  H   VAL E  60      50.281 -13.435  45.176  1.00 48.82           H  
ATOM    513  HA  VAL E  60      52.645 -11.861  44.986  1.00 46.24           H  
ATOM    514  HB  VAL E  60      52.467 -14.897  44.744  1.00 39.44           H  
ATOM    515 HG11 VAL E  60      54.741 -14.943  45.710  1.00 41.63           H  
ATOM    516 HG12 VAL E  60      54.750 -14.092  44.189  1.00 41.63           H  
ATOM    517 HG13 VAL E  60      54.812 -13.185  45.693  1.00 41.63           H  
ATOM    518 HG21 VAL E  60      52.827 -14.960  47.220  1.00 42.19           H  
ATOM    519 HG22 VAL E  60      52.672 -13.209  47.290  1.00 42.19           H  
ATOM    520 HG23 VAL E  60      51.296 -14.205  46.828  1.00 42.19           H  
ATOM    521  N   ARG E  61      51.867 -13.502  42.219  1.00 39.75           N  
ATOM    522  CA  ARG E  61      51.997 -13.545  40.766  1.00 37.11           C  
ATOM    523  C   ARG E  61      51.807 -12.146  40.156  1.00 39.89           C  
ATOM    524  O   ARG E  61      52.653 -11.697  39.382  1.00 40.89           O  
ATOM    525  CB  ARG E  61      50.977 -14.553  40.179  1.00 34.52           C  
ATOM    526  CG  ARG E  61      51.130 -14.771  38.662  1.00 55.86           C  
ATOM    527  CD  ARG E  61      50.154 -15.769  38.024  1.00 65.93           C  
ATOM    528  NE  ARG E  61      48.750 -15.384  38.215  1.00 69.31           N  
ATOM    529  CZ  ARG E  61      47.916 -15.863  39.147  1.00 58.05           C  
ATOM    530  NH1 ARG E  61      48.289 -16.815  40.008  1.00 53.36           N  
ATOM    531  NH2 ARG E  61      46.674 -15.381  39.219  1.00 67.25           N1+
ATOM    532  H   ARG E  61      51.096 -14.042  42.612  1.00 48.26           H  
ATOM    533  HA  ARG E  61      53.010 -13.883  40.535  1.00 45.09           H  
ATOM    534  HB2 ARG E  61      51.084 -15.516  40.679  1.00 41.99           H  
ATOM    535  HB3 ARG E  61      49.965 -14.208  40.399  1.00 41.99           H  
ATOM    536  HG2 ARG E  61      51.167 -13.851  38.077  1.00 67.59           H  
ATOM    537  HG3 ARG E  61      52.112 -15.218  38.579  1.00 67.59           H  
ATOM    538  HD2 ARG E  61      50.278 -15.646  36.947  1.00 79.68           H  
ATOM    539  HD3 ARG E  61      50.379 -16.817  38.209  1.00 79.68           H  
ATOM    540  HE  ARG E  61      48.420 -14.651  37.604  1.00 83.74           H  
ATOM    541 HH11 ARG E  61      49.215 -17.217  39.974  1.00 64.59           H  
ATOM    542 HH12 ARG E  61      47.625 -17.136  40.704  1.00 64.59           H  
ATOM    543 HH21 ARG E  61      46.339 -14.665  38.593  1.00 81.26           H  
ATOM    544 HH22 ARG E  61      46.053 -15.742  39.942  1.00 81.26           H  
ATOM    545  N   ALA E  62      50.705 -11.487  40.546  1.00 44.50           N  
ATOM    546  CA  ALA E  62      50.365 -10.132  40.124  1.00 43.15           C  
ATOM    547  C   ALA E  62      51.417  -9.102  40.560  1.00 38.40           C  
ATOM    548  O   ALA E  62      51.803  -8.268  39.747  1.00 43.60           O  
ATOM    549  CB  ALA E  62      48.973  -9.758  40.652  1.00 46.16           C  
ATOM    550  H   ALA E  62      50.076 -11.920  41.212  1.00 53.96           H  
ATOM    551  HA  ALA E  62      50.329 -10.125  39.033  1.00 52.34           H  
ATOM    552  HB1 ALA E  62      48.688  -8.757  40.325  1.00 55.95           H  
ATOM    553  HB2 ALA E  62      48.214 -10.450  40.286  1.00 55.95           H  
ATOM    554  HB3 ALA E  62      48.935  -9.771  41.741  1.00 55.95           H  
ATOM    555  N   ALA E  63      51.894  -9.214  41.807  1.00 39.00           N  
ATOM    556  CA  ALA E  63      52.932  -8.372  42.394  1.00 42.55           C  
ATOM    557  C   ALA E  63      54.232  -8.376  41.582  1.00 43.08           C  
ATOM    558  O   ALA E  63      54.722  -7.306  41.228  1.00 39.14           O  
ATOM    559  CB  ALA E  63      53.203  -8.802  43.845  1.00 40.26           C  
ATOM    560  H   ALA E  63      51.479  -9.909  42.425  1.00 47.36           H  
ATOM    561  HA  ALA E  63      52.547  -7.350  42.400  1.00 51.62           H  
ATOM    562  HB1 ALA E  63      53.985  -8.190  44.296  1.00 48.87           H  
ATOM    563  HB2 ALA E  63      52.308  -8.707  44.460  1.00 48.87           H  
ATOM    564  HB3 ALA E  63      53.537  -9.836  43.906  1.00 48.87           H  
ATOM    565  N   MET E  64      54.751  -9.571  41.269  1.00 43.97           N  
ATOM    566  CA  MET E  64      55.988  -9.692  40.497  1.00 43.27           C  
ATOM    567  C   MET E  64      55.806  -9.258  39.030  1.00 38.37           C  
ATOM    568  O   MET E  64      56.668  -8.560  38.496  1.00 43.05           O  
ATOM    569  CB  MET E  64      56.637 -11.077  40.722  1.00 47.39           C  
ATOM    570  CG  MET E  64      56.354 -12.185  39.695  1.00 41.23           C  
ATOM    571  SD  MET E  64      57.370 -13.663  39.960  1.00 47.93           S  
ATOM    572  CE  MET E  64      56.584 -14.338  41.447  1.00 50.86           C  
ATOM    573  H   MET E  64      54.294 -10.421  41.585  1.00 53.33           H  
ATOM    574  HA  MET E  64      56.681  -8.972  40.925  1.00 52.48           H  
ATOM    575  HB2 MET E  64      57.715 -10.931  40.761  1.00 57.43           H  
ATOM    576  HB3 MET E  64      56.378 -11.435  41.719  1.00 57.43           H  
ATOM    577  HG2 MET E  64      55.299 -12.461  39.710  1.00 50.04           H  
ATOM    578  HG3 MET E  64      56.576 -11.844  38.683  1.00 50.04           H  
ATOM    579  HE1 MET E  64      57.039 -15.295  41.693  1.00 61.60           H  
ATOM    580  HE2 MET E  64      56.712 -13.672  42.301  1.00 61.60           H  
ATOM    581  HE3 MET E  64      55.517 -14.495  41.286  1.00 61.60           H  
ATOM    582  N   ALA E  65      54.662  -9.619  38.428  1.00 37.46           N  
ATOM    583  CA  ALA E  65      54.299  -9.223  37.067  1.00 36.12           C  
ATOM    584  C   ALA E  65      54.121  -7.702  36.903  1.00 43.51           C  
ATOM    585  O   ALA E  65      54.491  -7.163  35.858  1.00 52.85           O  
ATOM    586  CB  ALA E  65      53.028  -9.970  36.641  1.00 34.32           C  
ATOM    587  H   ALA E  65      53.982 -10.175  38.936  1.00 45.52           H  
ATOM    588  HA  ALA E  65      55.112  -9.529  36.405  1.00 43.90           H  
ATOM    589  HB1 ALA E  65      52.745  -9.711  35.621  1.00 41.75           H  
ATOM    590  HB2 ALA E  65      53.176 -11.050  36.675  1.00 41.75           H  
ATOM    591  HB3 ALA E  65      52.186  -9.728  37.290  1.00 41.75           H  
ATOM    592  N   GLN E  66      53.593  -7.035  37.941  1.00 44.69           N  
ATOM    593  CA  GLN E  66      53.413  -5.587  37.997  1.00 50.01           C  
ATOM    594  C   GLN E  66      54.746  -4.846  37.828  1.00 52.84           C  
ATOM    595  O   GLN E  66      54.866  -4.040  36.908  1.00 60.29           O  
ATOM    596  CB  GLN E  66      52.684  -5.183  39.304  1.00 57.64           C  
ATOM    597  CG  GLN E  66      52.396  -3.675  39.473  1.00 60.54           C  
ATOM    598  CD  GLN E  66      51.440  -3.148  38.405  1.00 71.91           C  
ATOM    599  OE1 GLN E  66      50.306  -3.604  38.307  1.00 76.17           O  
ATOM    600  NE2 GLN E  66      51.868  -2.192  37.593  1.00 63.49           N  
ATOM    601  H   GLN E  66      53.245  -7.559  38.739  1.00 54.19           H  
ATOM    602  HA  GLN E  66      52.780  -5.319  37.149  1.00 60.58           H  
ATOM    603  HB2 GLN E  66      51.734  -5.716  39.358  1.00 69.72           H  
ATOM    604  HB3 GLN E  66      53.259  -5.517  40.166  1.00 69.72           H  
ATOM    605  HG2 GLN E  66      51.922  -3.508  40.440  1.00 73.21           H  
ATOM    606  HG3 GLN E  66      53.319  -3.096  39.489  1.00 73.21           H  
ATOM    607 HE21 GLN E  66      52.818  -1.828  37.632  1.00 76.75           H  
ATOM    608 HE22 GLN E  66      51.254  -1.831  36.880  1.00 76.75           H  
ATOM    609  N   VAL E  67      55.732  -5.160  38.681  1.00 53.23           N  
ATOM    610  CA  VAL E  67      57.022  -4.469  38.668  1.00 52.66           C  
ATOM    611  C   VAL E  67      57.831  -4.778  37.392  1.00 50.71           C  
ATOM    612  O   VAL E  67      58.491  -3.878  36.881  1.00 55.28           O  
ATOM    613  CB  VAL E  67      57.894  -4.769  39.915  1.00 51.58           C  
ATOM    614  CG1 VAL E  67      59.125  -3.847  40.033  1.00 59.36           C  
ATOM    615  CG2 VAL E  67      57.076  -4.614  41.199  1.00 62.73           C  
ATOM    616  H   VAL E  67      55.578  -5.855  39.402  1.00 64.43           H  
ATOM    617  HA  VAL E  67      56.813  -3.397  38.663  1.00 63.75           H  
ATOM    618  HB  VAL E  67      58.252  -5.799  39.861  1.00 62.45           H  
ATOM    619 HG11 VAL E  67      59.735  -4.111  40.898  1.00 71.79           H  
ATOM    620 HG12 VAL E  67      59.768  -3.902  39.160  1.00 71.79           H  
ATOM    621 HG13 VAL E  67      58.830  -2.803  40.148  1.00 71.79           H  
ATOM    622 HG21 VAL E  67      57.708  -4.714  42.078  1.00 75.83           H  
ATOM    623 HG22 VAL E  67      56.597  -3.636  41.246  1.00 75.83           H  
ATOM    624 HG23 VAL E  67      56.298  -5.368  41.280  1.00 75.83           H  
ATOM    625  N   ILE E  68      57.688  -5.989  36.827  1.00 53.47           N  
ATOM    626  CA  ILE E  68      58.184  -6.299  35.483  1.00 55.44           C  
ATOM    627  C   ILE E  68      57.615  -5.320  34.432  1.00 61.33           C  
ATOM    628  O   ILE E  68      58.392  -4.663  33.742  1.00 71.95           O  
ATOM    629  CB  ILE E  68      57.880  -7.770  35.061  1.00 48.23           C  
ATOM    630  CG1 ILE E  68      58.713  -8.770  35.885  1.00 48.14           C  
ATOM    631  CG2 ILE E  68      58.048  -8.079  33.554  1.00 48.27           C  
ATOM    632  CD1 ILE E  68      58.156 -10.202  35.842  1.00 50.45           C  
ATOM    633  H   ILE E  68      57.135  -6.699  37.295  1.00 64.72           H  
ATOM    634  HA  ILE E  68      59.267  -6.163  35.500  1.00 67.09           H  
ATOM    635  HB  ILE E  68      56.836  -7.962  35.302  1.00 58.43           H  
ATOM    636 HG12 ILE E  68      59.745  -8.770  35.530  1.00 58.32           H  
ATOM    637 HG13 ILE E  68      58.763  -8.449  36.926  1.00 58.32           H  
ATOM    638 HG21 ILE E  68      57.925  -9.140  33.341  1.00 58.48           H  
ATOM    639 HG22 ILE E  68      57.308  -7.558  32.947  1.00 58.48           H  
ATOM    640 HG23 ILE E  68      59.033  -7.789  33.194  1.00 58.48           H  
ATOM    641 HD11 ILE E  68      57.858 -10.541  36.834  1.00 61.10           H  
ATOM    642 HD12 ILE E  68      57.281 -10.303  35.200  1.00 61.10           H  
ATOM    643 HD13 ILE E  68      58.917 -10.885  35.472  1.00 61.10           H  
ATOM    644  N   GLY E  69      56.282  -5.175  34.391  1.00 58.72           N  
ATOM    645  CA  GLY E  69      55.581  -4.282  33.465  1.00 61.63           C  
ATOM    646  C   GLY E  69      55.947  -2.802  33.676  1.00 66.04           C  
ATOM    647  O   GLY E  69      56.005  -2.045  32.709  1.00 62.73           O  
ATOM    648  H   GLY E  69      55.709  -5.709  35.038  1.00 71.02           H  
ATOM    649  HA2 GLY E  69      55.809  -4.569  32.437  1.00 74.51           H  
ATOM    650  HA3 GLY E  69      54.507  -4.401  33.604  1.00 74.51           H  
ATOM    651  N   ASP E  70      56.225  -2.396  34.922  1.00 65.34           N  
ATOM    652  CA  ASP E  70      56.656  -1.040  35.281  1.00 72.97           C  
ATOM    653  C   ASP E  70      58.095  -0.707  34.850  1.00 78.22           C  
ATOM    654  O   ASP E  70      58.401   0.475  34.707  1.00 82.55           O  
ATOM    655  CB  ASP E  70      56.502  -0.727  36.792  1.00 72.18           C  
ATOM    656  CG  ASP E  70      55.091  -0.901  37.352  1.00 92.21           C  
ATOM    657  OD1 ASP E  70      54.126  -0.692  36.588  1.00 96.12           O  
ATOM    658  OD2 ASP E  70      54.984  -1.153  38.570  1.00 86.95           O1-
ATOM    659  H   ASP E  70      56.070  -3.045  35.687  1.00 78.96           H  
ATOM    660  HA  ASP E  70      56.013  -0.344  34.737  1.00 88.13           H  
ATOM    661  HB2 ASP E  70      57.164  -1.392  37.347  1.00 87.17           H  
ATOM    662  HB3 ASP E  70      56.822   0.295  37.001  1.00 87.17           H  
ATOM    663  N   ARG E  71      58.967  -1.716  34.724  1.00 74.78           N  
ATOM    664  CA  ARG E  71      60.415  -1.508  34.644  1.00 69.31           C  
ATOM    665  C   ARG E  71      61.050  -2.010  33.336  1.00 71.22           C  
ATOM    666  O   ARG E  71      61.942  -1.341  32.819  1.00 81.99           O  
ATOM    667  CB  ARG E  71      61.081  -2.166  35.874  1.00 68.76           C  
ATOM    668  CG  ARG E  71      60.593  -1.620  37.236  1.00 65.36           C  
ATOM    669  CD  ARG E  71      61.052  -0.194  37.586  1.00 73.35           C  
ATOM    670  NE  ARG E  71      60.320   0.317  38.757  1.00 80.95           N  
ATOM    671  CZ  ARG E  71      60.765   1.167  39.698  1.00 79.65           C  
ATOM    672  NH1 ARG E  71      62.030   1.603  39.724  1.00 66.98           N  
ATOM    673  NH2 ARG E  71      59.916   1.592  40.638  1.00 92.84           N1+
ATOM    674  H   ARG E  71      58.640  -2.665  34.868  1.00 90.30           H  
ATOM    675  HA  ARG E  71      60.651  -0.444  34.678  1.00 83.74           H  
ATOM    676  HB2 ARG E  71      60.900  -3.242  35.846  1.00 83.08           H  
ATOM    677  HB3 ARG E  71      62.159  -2.061  35.809  1.00 83.08           H  
ATOM    678  HG2 ARG E  71      59.520  -1.720  37.380  1.00 78.99           H  
ATOM    679  HG3 ARG E  71      61.041  -2.283  37.977  1.00 78.99           H  
ATOM    680  HD2 ARG E  71      62.080  -0.269  37.927  1.00 88.58           H  
ATOM    681  HD3 ARG E  71      61.073   0.497  36.744  1.00 88.58           H  
ATOM    682  HE  ARG E  71      59.353   0.029  38.802  1.00 97.70           H  
ATOM    683 HH11 ARG E  71      62.741   1.140  39.168  1.00 80.94           H  
ATOM    684 HH12 ARG E  71      62.342   2.254  40.427  1.00 80.94           H  
ATOM    685 HH21 ARG E  71      58.962   1.263  40.657  1.00111.97           H  
ATOM    686 HH22 ARG E  71      60.226   2.206  41.375  1.00111.97           H  
ATOM    687  N   VAL E  72      60.639  -3.176  32.835  1.00 66.17           N  
ATOM    688  CA  VAL E  72      61.365  -3.923  31.803  1.00 69.19           C  
ATOM    689  C   VAL E  72      60.996  -3.438  30.373  1.00 74.16           C  
ATOM    690  O   VAL E  72      59.816  -3.511  30.022  1.00 72.53           O  
ATOM    691  CB  VAL E  72      60.992  -5.429  31.963  1.00 74.08           C  
ATOM    692  CG1 VAL E  72      61.454  -6.361  30.828  1.00 73.63           C  
ATOM    693  CG2 VAL E  72      61.506  -5.964  33.318  1.00 68.28           C  
ATOM    694  H   VAL E  72      59.823  -3.645  33.224  1.00 79.97           H  
ATOM    695  HA  VAL E  72      62.433  -3.832  31.986  1.00 83.59           H  
ATOM    696  HB  VAL E  72      59.905  -5.502  31.965  1.00 89.46           H  
ATOM    697 HG11 VAL E  72      61.099  -7.374  30.997  1.00 88.92           H  
ATOM    698 HG12 VAL E  72      61.034  -6.084  29.864  1.00 88.92           H  
ATOM    699 HG13 VAL E  72      62.539  -6.387  30.745  1.00 88.92           H  
ATOM    700 HG21 VAL E  72      61.125  -6.959  33.526  1.00 82.49           H  
ATOM    701 HG22 VAL E  72      62.594  -6.023  33.338  1.00 82.49           H  
ATOM    702 HG23 VAL E  72      61.198  -5.341  34.157  1.00 82.49           H  
ATOM    703  N   PRO E  73      61.982  -2.971  29.555  1.00 82.07           N  
ATOM    704  CA  PRO E  73      61.746  -2.736  28.127  1.00 74.45           C  
ATOM    705  C   PRO E  73      61.490  -4.044  27.393  1.00 78.21           C  
ATOM    706  O   PRO E  73      61.992  -5.106  27.770  1.00 78.26           O  
ATOM    707  CB  PRO E  73      63.045  -2.070  27.649  1.00 79.11           C  
ATOM    708  CG  PRO E  73      63.742  -1.597  28.901  1.00 74.12           C  
ATOM    709  CD  PRO E  73      63.349  -2.590  29.954  1.00 83.00           C  
ATOM    710  HA  PRO E  73      61.003  -2.127  27.989  1.00 89.90           H  
ATOM    711  HB2 PRO E  73      63.590  -2.717  27.175  1.00 95.49           H  
ATOM    712  HB3 PRO E  73      62.835  -1.322  27.068  1.00 95.49           H  
ATOM    713  HG2 PRO E  73      64.702  -1.596  28.765  1.00 89.51           H  
ATOM    714  HG3 PRO E  73      63.438  -0.706  29.133  1.00 89.51           H  
ATOM    715  HD2 PRO E  73      63.940  -3.359  29.943  1.00100.16           H  
ATOM    716  HD3 PRO E  73      63.352  -2.182  30.834  1.00100.16           H  
ATOM    717  N   LYS E  74      60.701  -3.951  26.321  1.00 85.25           N  
ATOM    718  CA  LYS E  74      60.245  -5.151  25.627  1.00 91.85           C  
ATOM    719  C   LYS E  74      61.419  -5.978  25.117  1.00 85.52           C  
ATOM    720  O   LYS E  74      61.379  -7.215  25.155  1.00 79.38           O  
ATOM    721  CB  LYS E  74      59.318  -4.761  24.477  1.00 85.24           C  
ATOM    722  CG  LYS E  74      58.007  -4.141  24.935  1.00 89.12           C  
ATOM    723  CD  LYS E  74      57.115  -3.793  23.756  1.00101.88           C  
ATOM    724  CE  LYS E  74      55.783  -3.226  24.221  1.00111.66           C  
ATOM    725  NZ  LYS E  74      54.904  -2.857  23.077  1.00 96.63           N1+
ATOM    726  H   LYS E  74      60.419  -3.214  25.978  1.00102.86           H  
ATOM    727  HA  LYS E  74      59.743  -5.703  26.246  1.00110.78           H  
ATOM    728  HB2 LYS E  74      59.773  -4.113  23.915  1.00102.84           H  
ATOM    729  HB3 LYS E  74      59.107  -5.555  23.962  1.00102.84           H  
ATOM    730  HG2 LYS E  74      57.534  -4.771  25.501  1.00107.50           H  
ATOM    731  HG3 LYS E  74      58.192  -3.326  25.429  1.00107.50           H  
ATOM    732  HD2 LYS E  74      57.555  -3.128  23.204  1.00122.82           H  
ATOM    733  HD3 LYS E  74      56.942  -4.594  23.236  1.00122.82           H  
ATOM    734  HE2 LYS E  74      55.321  -3.892  24.755  1.00134.55           H  
ATOM    735  HE3 LYS E  74      55.942  -2.429  24.750  1.00134.55           H  
ATOM    736  HZ1 LYS E  74      54.134  -2.527  23.378  1.00116.51           H  
ATOM    737  HZ2 LYS E  74      55.303  -2.242  22.572  1.00116.51           H  
ATOM    738  HZ3 LYS E  74      54.736  -3.574  22.578  1.00116.51           H  
ATOM    739  N   TRP E  75      62.475  -5.318  24.633  1.00 80.16           N  
ATOM    740  CA  TRP E  75      63.595  -6.055  24.057  1.00 78.11           C  
ATOM    741  C   TRP E  75      64.323  -6.895  25.102  1.00 81.06           C  
ATOM    742  O   TRP E  75      64.951  -7.903  24.756  1.00 80.74           O  
ATOM    743  CB  TRP E  75      64.551  -5.087  23.353  1.00 72.67           C  
ATOM    744  CG  TRP E  75      65.439  -4.281  24.248  1.00 74.51           C  
ATOM    745  CD1 TRP E  75      65.183  -3.036  24.742  1.00 71.42           C  
ATOM    746  CD2 TRP E  75      66.735  -4.651  24.743  1.00 78.96           C  
ATOM    747  NE1 TRP E  75      66.238  -2.604  25.511  1.00 74.93           N  
ATOM    748  CE2 TRP E  75      67.202  -3.579  25.530  1.00 76.41           C  
ATOM    749  CE3 TRP E  75      67.543  -5.784  24.598  1.00 77.00           C  
ATOM    750  CZ2 TRP E  75      68.439  -3.608  26.171  1.00 60.20           C  
ATOM    751  CZ3 TRP E  75      68.768  -5.810  25.233  1.00 67.46           C  
ATOM    752  CH2 TRP E  75      69.204  -4.730  26.009  1.00 62.02           C  
ATOM    753  H   TRP E  75      62.565  -4.463  24.626  1.00 96.75           H  
ATOM    754  HA  TRP E  75      63.257  -6.669  23.387  1.00 94.29           H  
ATOM    755  HB2 TRP E  75      65.126  -5.602  22.766  1.00 87.76           H  
ATOM    756  HB3 TRP E  75      64.022  -4.461  22.835  1.00 87.76           H  
ATOM    757  HD1 TRP E  75      64.407  -2.549  24.583  1.00 86.27           H  
ATOM    758  HE1 TRP E  75      66.286  -1.846  25.913  1.00 90.47           H  
ATOM    759  HE3 TRP E  75      67.260  -6.505  24.083  1.00 92.96           H  
ATOM    760  HZ2 TRP E  75      68.732  -2.893  26.687  1.00 72.80           H  
ATOM    761  HZ3 TRP E  75      69.313  -6.558  25.143  1.00 81.51           H  
ATOM    762  HH2 TRP E  75      70.035  -4.777  26.426  1.00 74.99           H  
ATOM    763  N   VAL E  76      64.247  -6.512  26.377  1.00 82.60           N  
ATOM    764  CA  VAL E  76      64.829  -7.345  27.426  1.00 85.29           C  
ATOM    765  C   VAL E  76      64.041  -8.641  27.571  1.00 83.11           C  
ATOM    766  O   VAL E  76      64.618  -9.719  27.767  1.00 69.48           O  
ATOM    767  CB  VAL E  76      64.882  -6.572  28.758  1.00 78.29           C  
ATOM    768  CG1 VAL E  76      65.430  -7.460  29.872  1.00 66.64           C  
ATOM    769  CG2 VAL E  76      65.722  -5.309  28.612  1.00 71.68           C  
ATOM    770  H   VAL E  76      63.873  -5.790  26.657  1.00 99.68           H  
ATOM    771  HA  VAL E  76      65.738  -7.567  27.169  1.00102.90           H  
ATOM    772  HB  VAL E  76      63.981  -6.307  29.001  1.00 94.50           H  
ATOM    773 HG11 VAL E  76      65.469  -6.946  30.694  1.00 80.53           H  
ATOM    774 HG12 VAL E  76      64.842  -8.223  29.986  1.00 80.53           H  
ATOM    775 HG13 VAL E  76      66.319  -7.761  29.627  1.00 80.53           H  
ATOM    776 HG21 VAL E  76      65.745  -4.845  29.463  1.00 86.57           H  
ATOM    777 HG22 VAL E  76      66.621  -5.557  28.345  1.00 86.57           H  
ATOM    778 HG23 VAL E  76      65.322  -4.740  27.936  1.00 86.57           H  
ATOM    779  N   HIS E  77      62.710  -8.554  27.486  1.00 88.27           N  
ATOM    780  CA  HIS E  77      61.862  -9.738  27.595  1.00 87.20           C  
ATOM    781  C   HIS E  77      62.203 -10.766  26.524  1.00 85.87           C  
ATOM    782  O   HIS E  77      62.340 -11.962  26.811  1.00 70.01           O  
ATOM    783  CB  HIS E  77      60.392  -9.328  27.490  1.00 85.57           C  
ATOM    784  CG  HIS E  77      59.590  -9.617  28.720  1.00 80.79           C  
ATOM    785  ND1 HIS E  77      58.744  -8.690  29.289  1.00 72.60           N  
ATOM    786  CD2 HIS E  77      59.493 -10.732  29.483  1.00 76.24           C  
ATOM    787  CE1 HIS E  77      58.165  -9.219  30.352  1.00 72.76           C  
ATOM    788  NE2 HIS E  77      58.604 -10.456  30.493  1.00 78.03           N  
ATOM    789  H   HIS E  77      62.274  -7.823  27.365  1.00106.48           H  
ATOM    790  HA  HIS E  77      62.010 -10.148  28.462  1.00105.20           H  
ATOM    791  HB2 HIS E  77      60.347  -8.373  27.327  1.00103.24           H  
ATOM    792  HB3 HIS E  77      59.986  -9.810  26.753  1.00103.24           H  
ATOM    793  HD2 HIS E  77      59.945 -11.534  29.348  1.00 92.05           H  
ATOM    794  HE1 HIS E  77      57.553  -8.792  30.907  1.00 87.87           H  
ATOM    795  HE2 HIS E  77      58.371 -11.001  31.116  1.00 94.19           H  
ATOM    796  N   VAL E  78      62.328 -10.320  25.272  1.00 89.76           N  
ATOM    797  CA  VAL E  78      62.651 -11.240  24.186  1.00 92.35           C  
ATOM    798  C   VAL E  78      64.039 -11.835  24.390  1.00 96.89           C  
ATOM    799  O   VAL E  78      64.240 -13.050  24.265  1.00 93.18           O  
ATOM    800  CB  VAL E  78      62.540 -10.524  22.827  1.00 81.13           C  
ATOM    801  CG1 VAL E  78      62.817 -11.504  21.695  1.00 88.30           C  
ATOM    802  CG2 VAL E  78      61.160  -9.906  22.669  1.00 90.40           C  
ATOM    803  H   VAL E  78      62.233  -9.501  25.029  1.00108.27           H  
ATOM    804  HA  VAL E  78      62.010 -11.967  24.197  1.00111.38           H  
ATOM    805  HB  VAL E  78      63.200  -9.814  22.787  1.00 97.92           H  
ATOM    806 HG11 VAL E  78      62.728 -11.040  20.847  1.00106.52           H  
ATOM    807 HG12 VAL E  78      63.718 -11.850  21.789  1.00106.52           H  
ATOM    808 HG13 VAL E  78      62.176 -12.231  21.743  1.00106.52           H  
ATOM    809 HG21 VAL E  78      61.107  -9.471  21.804  1.00109.04           H  
ATOM    810 HG22 VAL E  78      60.492 -10.606  22.729  1.00109.04           H  
ATOM    811 HG23 VAL E  78      61.023  -9.255  23.375  1.00109.04           H  
ATOM    812  N   LEU E  79      65.023 -10.987  24.698  1.00 90.37           N  
ATOM    813  CA  LEU E  79      66.391 -11.471  24.843  1.00 91.74           C  
ATOM    814  C   LEU E  79      66.493 -12.496  25.965  1.00 95.89           C  
ATOM    815  O   LEU E  79      67.100 -13.561  25.797  1.00 88.21           O  
ATOM    816  CB  LEU E  79      67.344 -10.304  25.091  1.00 89.63           C  
ATOM    817  CG  LEU E  79      68.791 -10.716  25.377  1.00 93.99           C  
ATOM    818  CD1 LEU E  79      69.328 -11.614  24.260  1.00 90.84           C  
ATOM    819  CD2 LEU E  79      69.669  -9.487  25.546  1.00 74.58           C  
ATOM    820  H   LEU E  79      64.926 -10.143  24.826  1.00109.01           H  
ATOM    821  HA  LEU E  79      66.656 -11.901  24.014  1.00110.65           H  
ATOM    822  HB2 LEU E  79      67.350  -9.738  24.303  1.00108.11           H  
ATOM    823  HB3 LEU E  79      67.024  -9.803  25.857  1.00108.11           H  
ATOM    824  HG  LEU E  79      68.818 -11.222  26.204  1.00113.35           H  
ATOM    825 HD11 LEU E  79      70.247 -11.852  24.461  1.00109.57           H  
ATOM    826 HD12 LEU E  79      68.783 -12.415  24.209  1.00109.57           H  
ATOM    827 HD13 LEU E  79      69.287 -11.132  23.420  1.00109.57           H  
ATOM    828 HD21 LEU E  79      70.579  -9.771  25.725  1.00 90.06           H  
ATOM    829 HD22 LEU E  79      69.640  -8.964  24.729  1.00 90.06           H  
ATOM    830 HD23 LEU E  79      69.335  -8.960  26.288  1.00 90.06           H  
ATOM    831  N   ILE E  80      65.930 -12.180  27.134  1.00 93.55           N  
ATOM    832  CA  ILE E  80      66.034 -13.100  28.262  1.00 95.31           C  
ATOM    833  C   ILE E  80      65.340 -14.415  27.937  1.00 97.78           C  
ATOM    834  O   ILE E  80      65.764 -15.481  28.400  1.00 92.02           O  
ATOM    835  CB  ILE E  80      65.478 -12.468  29.552  1.00 86.37           C  
ATOM    836  CG1 ILE E  80      65.999 -13.258  30.759  1.00 75.28           C  
ATOM    837  CG2 ILE E  80      63.955 -12.461  29.541  1.00 96.03           C  
ATOM    838  CD1 ILE E  80      65.924 -12.527  32.079  1.00 72.57           C  
ATOM    839  H   ILE E  80      65.493 -11.457  27.295  1.00112.82           H  
ATOM    840  HA  ILE E  80      66.974 -13.281  28.418  1.00114.94           H  
ATOM    841  HB  ILE E  80      65.779 -11.548  29.608  1.00104.21           H  
ATOM    842 HG12 ILE E  80      65.475 -14.069  30.845  1.00 90.89           H  
ATOM    843 HG13 ILE E  80      66.931 -13.479  30.602  1.00 90.89           H  
ATOM    844 HG21 ILE E  80      63.635 -12.049  30.359  1.00115.79           H  
ATOM    845 HG22 ILE E  80      63.647 -11.954  28.773  1.00115.79           H  
ATOM    846 HG23 ILE E  80      63.635 -13.375  29.484  1.00115.79           H  
ATOM    847 HD11 ILE E  80      66.276 -13.100  32.778  1.00 87.64           H  
ATOM    848 HD12 ILE E  80      66.450 -11.714  32.021  1.00 87.64           H  
ATOM    849 HD13 ILE E  80      64.997 -12.308  32.267  1.00 87.64           H  
ATOM    850  N   GLY E  81      64.254 -14.367  27.160  1.00 87.60           N  
ATOM    851  CA  GLY E  81      63.613 -15.599  26.742  1.00 96.67           C  
ATOM    852  C   GLY E  81      64.536 -16.476  25.919  1.00102.50           C  
ATOM    853  O   GLY E  81      64.556 -17.698  26.087  1.00101.28           O  
ATOM    854  H   GLY E  81      63.880 -13.649  26.871  1.00105.68           H  
ATOM    855  HA2 GLY E  81      63.334 -16.098  27.526  1.00116.56           H  
ATOM    856  HA3 GLY E  81      62.832 -15.389  26.207  1.00116.56           H  
ATOM    857  N   LYS E  82      65.327 -15.866  25.028  1.00102.96           N  
ATOM    858  CA  LYS E  82      66.308 -16.640  24.274  1.00100.37           C  
ATOM    859  C   LYS E  82      67.330 -17.302  25.190  1.00 99.24           C  
ATOM    860  O   LYS E  82      67.679 -18.475  25.002  1.00 91.01           O  
ATOM    861  CB  LYS E  82      67.043 -15.753  23.266  1.00107.13           C  
ATOM    862  CG  LYS E  82      66.316 -15.407  21.981  1.00114.80           C  
ATOM    863  CD  LYS E  82      67.279 -14.600  21.101  1.00117.41           C  
ATOM    864  CE  LYS E  82      66.735 -14.292  19.722  1.00112.91           C  
ATOM    865  NZ  LYS E  82      67.753 -13.588  18.889  1.00 83.94           N1+
ATOM    866  H   LYS E  82      65.315 -15.026  24.847  1.00124.11           H  
ATOM    867  HA  LYS E  82      65.825 -17.328  23.790  1.00121.00           H  
ATOM    868  HB2 LYS E  82      67.251 -14.914  23.706  1.00129.11           H  
ATOM    869  HB3 LYS E  82      67.862 -16.207  23.012  1.00129.11           H  
ATOM    870  HG2 LYS E  82      66.057 -16.216  21.514  1.00138.32           H  
ATOM    871  HG3 LYS E  82      65.532 -14.869  22.174  1.00138.32           H  
ATOM    872  HD2 LYS E  82      67.469 -13.755  21.539  1.00141.45           H  
ATOM    873  HD3 LYS E  82      68.099 -15.107  20.989  1.00141.45           H  
ATOM    874  HE2 LYS E  82      66.495 -15.120  19.278  1.00136.05           H  
ATOM    875  HE3 LYS E  82      65.956 -13.721  19.803  1.00136.05           H  
ATOM    876  HZ1 LYS E  82      67.435 -13.454  18.069  1.00101.28           H  
ATOM    877  HZ2 LYS E  82      67.953 -12.801  19.253  1.00101.28           H  
ATOM    878  HZ3 LYS E  82      68.494 -14.078  18.835  1.00101.28           H  
ATOM    879  N   VAL E  83      67.785 -16.587  26.223  1.00104.77           N  
ATOM    880  CA  VAL E  83      68.874 -17.091  27.050  1.00103.47           C  
ATOM    881  C   VAL E  83      68.359 -17.963  28.176  1.00 99.62           C  
ATOM    882  O   VAL E  83      69.159 -18.518  28.940  1.00 98.34           O  
ATOM    883  CB  VAL E  83      69.717 -15.938  27.636  1.00102.67           C  
ATOM    884  CG1 VAL E  83      70.850 -16.473  28.492  1.00102.01           C  
ATOM    885  CG2 VAL E  83      70.305 -15.089  26.516  1.00105.95           C  
ATOM    886  H   VAL E  83      67.480 -15.818  26.460  1.00126.28           H  
ATOM    887  HA  VAL E  83      69.455 -17.624  26.485  1.00124.73           H  
ATOM    888  HB  VAL E  83      69.135 -15.392  28.188  1.00123.76           H  
ATOM    889 HG11 VAL E  83      71.410 -15.732  28.772  1.00122.97           H  
ATOM    890 HG12 VAL E  83      70.476 -16.917  29.268  1.00122.97           H  
ATOM    891 HG13 VAL E  83      71.371 -17.102  27.969  1.00122.97           H  
ATOM    892 HG21 VAL E  83      70.854 -14.390  26.904  1.00127.70           H  
ATOM    893 HG22 VAL E  83      70.845 -15.654  25.942  1.00127.70           H  
ATOM    894 HG23 VAL E  83      69.580 -14.695  26.005  1.00127.70           H  
ATOM    895  N   VAL E  84      67.046 -18.162  28.262  1.00100.13           N  
ATOM    896  CA  VAL E  84      66.521 -19.044  29.291  1.00101.30           C  
ATOM    897  C   VAL E  84      67.314 -20.341  29.290  1.00106.83           C  
ATOM    898  O   VAL E  84      67.636 -20.891  30.348  1.00108.07           O  
ATOM    899  CB  VAL E  84      65.020 -19.291  29.062  1.00103.30           C  
ATOM    900  CG1 VAL E  84      64.577 -20.573  29.751  1.00 97.89           C  
ATOM    901  CG2 VAL E  84      64.207 -18.107  29.557  1.00 94.96           C  
ATOM    902  H   VAL E  84      66.454 -17.807  27.750  1.00120.71           H  
ATOM    903  HA  VAL E  84      66.618 -18.623  30.159  1.00122.12           H  
ATOM    904  HB  VAL E  84      64.860 -19.393  28.111  1.00124.52           H  
ATOM    905 HG11 VAL E  84      63.621 -20.684  29.627  1.00118.02           H  
ATOM    906 HG12 VAL E  84      65.051 -21.322  29.358  1.00118.02           H  
ATOM    907 HG13 VAL E  84      64.783 -20.510  30.697  1.00118.02           H  
ATOM    908 HG21 VAL E  84      63.266 -18.286  29.409  1.00114.51           H  
ATOM    909 HG22 VAL E  84      64.376 -17.981  30.503  1.00114.51           H  
ATOM    910 HG23 VAL E  84      64.474 -17.314  29.065  1.00114.51           H  
ATOM    911  N   LEU E  85      67.647 -20.848  28.100  1.00116.46           N  
ATOM    912  CA  LEU E  85      68.385 -22.102  28.013  1.00118.16           C  
ATOM    913  C   LEU E  85      69.844 -21.991  28.461  1.00116.22           C  
ATOM    914  O   LEU E  85      70.457 -23.016  28.760  1.00109.26           O  
ATOM    915  CB  LEU E  85      68.354 -22.672  26.589  1.00111.40           C  
ATOM    916  CG  LEU E  85      69.004 -21.840  25.480  1.00102.79           C  
ATOM    917  CD1 LEU E  85      70.490 -22.055  25.432  1.00104.77           C  
ATOM    918  CD2 LEU E  85      68.408 -22.221  24.145  1.00 94.84           C  
ATOM    919  H   LEU E  85      67.459 -20.489  27.340  1.00140.31           H  
ATOM    920  HA  LEU E  85      67.933 -22.724  28.605  1.00142.35           H  
ATOM    921  HB2 LEU E  85      68.811 -23.528  26.602  1.00134.24           H  
ATOM    922  HB3 LEU E  85      67.425 -22.796  26.339  1.00134.24           H  
ATOM    923  HG  LEU E  85      68.840 -20.901  25.664  1.00123.91           H  
ATOM    924 HD11 LEU E  85      70.856 -21.562  24.681  1.00126.28           H  
ATOM    925 HD12 LEU E  85      70.882 -21.735  26.259  1.00126.28           H  
ATOM    926 HD13 LEU E  85      70.668 -23.002  25.325  1.00126.28           H  
ATOM    927 HD21 LEU E  85      68.825 -21.689  23.450  1.00114.37           H  
ATOM    928 HD22 LEU E  85      68.571 -23.163  23.984  1.00114.37           H  
ATOM    929 HD23 LEU E  85      67.453 -22.049  24.165  1.00114.37           H  
ATOM    930  N   GLU E  86      70.444 -20.799  28.455  1.00111.29           N  
ATOM    931  CA  GLU E  86      71.846 -20.682  28.846  1.00105.99           C  
ATOM    932  C   GLU E  86      72.027 -20.281  30.303  1.00109.12           C  
ATOM    933  O   GLU E  86      72.794 -20.923  31.029  1.00107.78           O  
ATOM    934  CB  GLU E  86      72.577 -19.671  27.946  1.00110.59           C  
ATOM    935  CG  GLU E  86      72.900 -20.138  26.529  1.00120.24           C  
ATOM    936  CD  GLU E  86      73.791 -21.379  26.441  1.00125.91           C  
ATOM    937  OE1 GLU E  86      74.717 -21.523  27.261  1.00129.24           O  
ATOM    938  OE2 GLU E  86      73.511 -22.245  25.579  1.00116.41           O1-
ATOM    939  H   GLU E  86      70.064 -20.060  28.233  1.00134.11           H  
ATOM    940  HA  GLU E  86      72.259 -21.550  28.719  1.00127.75           H  
ATOM    941  HB2 GLU E  86      72.021 -18.880  27.867  1.00133.27           H  
ATOM    942  HB3 GLU E  86      73.419 -19.443  28.370  1.00133.27           H  
ATOM    943  HG2 GLU E  86      72.067 -20.346  26.078  1.00144.84           H  
ATOM    944  HG3 GLU E  86      73.357 -19.419  26.066  1.00144.84           H  
ATOM    945  N   LEU E  87      71.365 -19.210  30.747  1.00110.93           N  
ATOM    946  CA  LEU E  87      71.533 -18.786  32.138  1.00 97.15           C  
ATOM    947  C   LEU E  87      71.071 -19.860  33.118  1.00 96.67           C  
ATOM    948  O   LEU E  87      71.681 -20.033  34.177  1.00 98.98           O  
ATOM    949  CB  LEU E  87      70.831 -17.464  32.415  1.00 87.88           C  
ATOM    950  CG  LEU E  87      71.602 -16.282  31.819  1.00 88.89           C  
ATOM    951  CD1 LEU E  87      70.739 -15.022  31.788  1.00 89.71           C  
ATOM    952  CD2 LEU E  87      72.933 -16.053  32.498  1.00 77.62           C  
ATOM    953  H   LEU E  87      70.829 -18.726  30.280  1.00133.68           H  
ATOM    954  HA  LEU E  87      72.481 -18.635  32.279  1.00117.14           H  
ATOM    955  HB2 LEU E  87      69.945 -17.483  32.020  1.00106.02           H  
ATOM    956  HB3 LEU E  87      70.763 -17.333  33.374  1.00106.02           H  
ATOM    957  HG  LEU E  87      71.817 -16.502  30.899  1.00107.22           H  
ATOM    958 HD11 LEU E  87      71.244 -14.303  31.375  1.00108.21           H  
ATOM    959 HD12 LEU E  87      69.937 -15.201  31.272  1.00108.21           H  
ATOM    960 HD13 LEU E  87      70.501 -14.779  32.696  1.00108.21           H  
ATOM    961 HD21 LEU E  87      73.365 -15.284  32.096  1.00 93.71           H  
ATOM    962 HD22 LEU E  87      72.783 -15.892  33.443  1.00 93.71           H  
ATOM    963 HD23 LEU E  87      73.487 -16.841  32.382  1.00 93.71           H  
ATOM    964  N   GLU E  88      70.010 -20.606  32.789  1.00 98.76           N  
ATOM    965  CA  GLU E  88      69.637 -21.725  33.655  1.00102.95           C  
ATOM    966  C   GLU E  88      70.803 -22.697  33.759  1.00102.32           C  
ATOM    967  O   GLU E  88      71.002 -23.335  34.806  1.00 90.53           O  
ATOM    968  CB  GLU E  88      68.386 -22.433  33.141  1.00111.23           C  
ATOM    969  CG  GLU E  88      68.544 -23.202  31.829  1.00122.27           C  
ATOM    970  CD  GLU E  88      67.221 -23.784  31.336  1.00127.30           C  
ATOM    971  OE1 GLU E  88      66.204 -23.695  32.063  1.00119.52           O  
ATOM    972  OE2 GLU E  88      67.201 -24.339  30.218  1.00127.37           O1-
ATOM    973  H   GLU E  88      69.509 -20.491  32.099  1.00119.07           H  
ATOM    974  HA  GLU E  88      69.412 -21.391  34.537  1.00124.10           H  
ATOM    975  HB2 GLU E  88      68.101 -23.071  33.814  1.00134.03           H  
ATOM    976  HB3 GLU E  88      67.696 -21.766  33.002  1.00134.03           H  
ATOM    977  HG2 GLU E  88      68.882 -22.600  31.147  1.00147.29           H  
ATOM    978  HG3 GLU E  88      69.166 -23.934  31.963  1.00147.29           H  
ATOM    979  N   ARG E  89      71.620 -22.766  32.699  1.00108.34           N  
ATOM    980  CA  ARG E  89      72.801 -23.627  32.631  1.00 95.29           C  
ATOM    981  C   ARG E  89      74.035 -22.894  33.150  1.00 90.66           C  
ATOM    982  O   ARG E  89      74.843 -23.496  33.866  1.00 81.90           O  
ATOM    983  CB  ARG E  89      73.049 -24.132  31.208  1.00101.52           C  
ATOM    984  CG  ARG E  89      71.810 -24.660  30.505  1.00109.28           C  
ATOM    985  CD  ARG E  89      71.538 -26.068  31.093  1.00112.81           C  
ATOM    986  NE  ARG E  89      72.658 -27.003  30.921  1.00117.90           N  
ATOM    987  CZ  ARG E  89      72.988 -27.593  29.779  1.00112.33           C  
ATOM    988  NH1 ARG E  89      72.284 -27.363  28.683  1.00 99.90           N  
ATOM    989  NH2 ARG E  89      74.029 -28.410  29.740  1.00112.81           N1+
ATOM    990  H   ARG E  89      71.505 -22.306  31.981  1.00130.56           H  
ATOM    991  HA  ARG E  89      72.644 -24.416  33.174  1.00114.91           H  
ATOM    992  HB2 ARG E  89      73.399 -23.400  30.677  1.00122.39           H  
ATOM    993  HB3 ARG E  89      73.695 -24.855  31.245  1.00122.39           H  
ATOM    994  HG2 ARG E  89      71.049 -24.083  30.676  1.00131.69           H  
ATOM    995  HG3 ARG E  89      71.965 -24.731  29.550  1.00131.69           H  
ATOM    996  HD2 ARG E  89      71.367 -25.982  32.044  1.00135.93           H  
ATOM    997  HD3 ARG E  89      70.763 -26.449  30.650  1.00135.93           H  
ATOM    998  HE  ARG E  89      73.136 -27.181  31.613  1.00142.04           H  
ATOM    999 HH11 ARG E  89      71.610 -26.830  28.709  1.00120.44           H  
ATOM   1000 HH12 ARG E  89      72.501 -27.747  27.945  1.00120.44           H  
ATOM   1001 HH21 ARG E  89      74.488 -28.556  30.453  1.00135.94           H  
ATOM   1002 HH22 ARG E  89      74.246 -28.795  29.002  1.00135.94           H  
ATOM   1003  N   PHE E  90      74.144 -21.587  32.849  1.00 99.09           N  
ATOM   1004  CA  PHE E  90      75.308 -20.809  33.257  1.00 99.05           C  
ATOM   1005  C   PHE E  90      75.255 -20.417  34.727  1.00 91.25           C  
ATOM   1006  O   PHE E  90      76.292 -20.402  35.399  1.00 84.38           O  
ATOM   1007  CB  PHE E  90      75.397 -19.481  32.470  1.00101.42           C  
ATOM   1008  CG  PHE E  90      76.198 -19.522  31.192  1.00110.43           C  
ATOM   1009  CD1 PHE E  90      77.518 -19.109  31.218  1.00119.82           C  
ATOM   1010  CD2 PHE E  90      75.642 -19.865  29.971  1.00107.79           C  
ATOM   1011  CE1 PHE E  90      78.292 -19.083  30.074  1.00113.05           C  
ATOM   1012  CE2 PHE E  90      76.429 -19.848  28.821  1.00109.70           C  
ATOM   1013  CZ  PHE E  90      77.747 -19.460  28.879  1.00111.52           C  
ATOM   1014  H   PHE E  90      73.557 -21.135  32.411  1.00119.47           H  
ATOM   1015  HA  PHE E  90      76.079 -21.368  33.075  1.00119.41           H  
ATOM   1016  HB2 PHE E  90      74.497 -19.207  32.236  1.00122.26           H  
ATOM   1017  HB3 PHE E  90      75.808 -18.816  33.044  1.00122.26           H  
ATOM   1018  HD1 PHE E  90      77.893 -18.842  32.025  1.00144.35           H  
ATOM   1019  HD2 PHE E  90      74.746 -20.107  29.918  1.00129.90           H  
ATOM   1020  HE1 PHE E  90      79.180 -18.809  30.117  1.00136.22           H  
ATOM   1021  HE2 PHE E  90      76.059 -20.101  28.006  1.00132.19           H  
ATOM   1022  HZ  PHE E  90      78.266 -19.454  28.107  1.00134.39           H  
ATOM   1023  N   LEU E  91      74.055 -20.143  35.253  1.00 90.47           N  
ATOM   1024  CA  LEU E  91      73.899 -19.643  36.613  1.00 72.06           C  
ATOM   1025  C   LEU E  91      73.844 -20.787  37.617  1.00 68.76           C  
ATOM   1026  O   LEU E  91      73.215 -21.814  37.351  1.00 76.41           O  
ATOM   1027  CB  LEU E  91      72.645 -18.782  36.731  1.00 72.18           C  
ATOM   1028  CG  LEU E  91      72.763 -17.400  36.074  1.00 71.96           C  
ATOM   1029  CD1 LEU E  91      71.410 -16.706  36.041  1.00 64.61           C  
ATOM   1030  CD2 LEU E  91      73.827 -16.533  36.725  1.00 66.01           C  
ATOM   1031  H   LEU E  91      73.309 -20.240  34.836  1.00109.13           H  
ATOM   1032  HA  LEU E  91      74.668 -19.094  36.836  1.00 87.03           H  
ATOM   1033  HB2 LEU E  91      71.909 -19.249  36.305  1.00 87.18           H  
ATOM   1034  HB3 LEU E  91      72.451 -18.646  37.671  1.00 87.18           H  
ATOM   1035  HG  LEU E  91      73.054 -17.529  35.158  1.00 86.91           H  
ATOM   1036 HD11 LEU E  91      71.509 -15.842  35.613  1.00 78.09           H  
ATOM   1037 HD12 LEU E  91      70.786 -17.254  35.540  1.00 78.09           H  
ATOM   1038 HD13 LEU E  91      71.092 -16.590  36.950  1.00 78.09           H  
ATOM   1039 HD21 LEU E  91      73.849 -15.672  36.279  1.00 79.77           H  
ATOM   1040 HD22 LEU E  91      73.608 -16.414  37.663  1.00 79.77           H  
ATOM   1041 HD23 LEU E  91      74.688 -16.972  36.640  1.00 79.77           H  
ATOM   1042  N   PRO E  92      74.469 -20.612  38.781  1.00 75.25           N  
ATOM   1043  CA  PRO E  92      74.675 -21.744  39.692  1.00 80.01           C  
ATOM   1044  C   PRO E  92      73.429 -22.082  40.497  1.00 72.07           C  
ATOM   1045  O   PRO E  92      72.746 -21.197  41.018  1.00 74.74           O  
ATOM   1046  CB  PRO E  92      75.804 -21.254  40.606  1.00 77.85           C  
ATOM   1047  CG  PRO E  92      75.589 -19.757  40.667  1.00 67.94           C  
ATOM   1048  CD  PRO E  92      75.016 -19.351  39.330  1.00 73.08           C  
ATOM   1049  HA  PRO E  92      74.957 -22.530  39.198  1.00 96.57           H  
ATOM   1050  HB2 PRO E  92      75.725 -21.658  41.484  1.00 93.97           H  
ATOM   1051  HB3 PRO E  92      76.667 -21.470  40.219  1.00 93.97           H  
ATOM   1052  HG2 PRO E  92      74.969 -19.547  41.382  1.00 82.09           H  
ATOM   1053  HG3 PRO E  92      76.438 -19.313  40.823  1.00 82.09           H  
ATOM   1054  HD2 PRO E  92      74.313 -18.692  39.443  1.00 88.25           H  
ATOM   1055  HD3 PRO E  92      75.710 -18.998  38.751  1.00 88.25           H  
ATOM   1056  N   GLN E  93      73.126 -23.380  40.579  1.00 66.23           N  
ATOM   1057  CA  GLN E  93      72.174 -23.866  41.564  1.00 63.29           C  
ATOM   1058  C   GLN E  93      72.684 -23.525  42.966  1.00 51.56           C  
ATOM   1059  O   GLN E  93      73.874 -23.260  43.153  1.00 59.40           O  
ATOM   1060  CB  GLN E  93      71.990 -25.375  41.414  1.00 63.32           C  
ATOM   1061  CG  GLN E  93      71.340 -25.796  40.096  1.00 75.64           C  
ATOM   1062  CD  GLN E  93      69.827 -25.684  40.115  1.00 76.91           C  
ATOM   1063  OE1 GLN E  93      69.206 -25.660  41.180  1.00 75.71           O  
ATOM   1064  NE2 GLN E  93      69.223 -25.611  38.930  1.00 72.52           N  
ATOM   1065  H   GLN E  93      73.458 -23.993  40.077  1.00 80.04           H  
ATOM   1066  HA  GLN E  93      71.308 -23.447  41.438  1.00 76.50           H  
ATOM   1067  HB2 GLN E  93      72.861 -25.800  41.462  1.00 76.54           H  
ATOM   1068  HB3 GLN E  93      71.426 -25.692  42.136  1.00 76.54           H  
ATOM   1069  HG2 GLN E  93      71.673 -25.226  39.385  1.00 91.33           H  
ATOM   1070  HG3 GLN E  93      71.569 -26.721  39.915  1.00 91.33           H  
ATOM   1071 HE21 GLN E  93      69.690 -25.629  38.208  1.00 87.59           H  
ATOM   1072 HE22 GLN E  93      68.367 -25.546  38.888  1.00 87.59           H  
ATOM   1073  N   PRO E  94      71.798 -23.502  43.973  1.00 52.65           N  
ATOM   1074  CA  PRO E  94      70.358 -23.781  43.946  1.00 61.18           C  
ATOM   1075  C   PRO E  94      69.506 -22.562  43.624  1.00 62.38           C  
ATOM   1076  O   PRO E  94      68.278 -22.632  43.706  1.00 59.88           O  
ATOM   1077  CB  PRO E  94      70.080 -24.267  45.370  1.00 54.76           C  
ATOM   1078  CG  PRO E  94      71.032 -23.467  46.203  1.00 53.26           C  
ATOM   1079  CD  PRO E  94      72.272 -23.246  45.347  1.00 49.88           C  
ATOM   1080  HA  PRO E  94      70.162 -24.481  43.304  1.00 73.97           H  
ATOM   1081  HB2 PRO E  94      69.159 -24.085  45.613  1.00 66.27           H  
ATOM   1082  HB3 PRO E  94      70.261 -25.217  45.442  1.00 66.27           H  
ATOM   1083  HG2 PRO E  94      70.624 -22.619  46.439  1.00 64.47           H  
ATOM   1084  HG3 PRO E  94      71.255 -23.962  47.007  1.00 64.47           H  
ATOM   1085  HD2 PRO E  94      72.594 -22.336  45.435  1.00 60.42           H  
ATOM   1086  HD3 PRO E  94      72.974 -23.871  45.590  1.00 60.42           H  
ATOM   1087  N   PHE E  95      70.151 -21.450  43.272  1.00 61.70           N  
ATOM   1088  CA  PHE E  95      69.401 -20.234  42.985  1.00 56.95           C  
ATOM   1089  C   PHE E  95      68.469 -20.448  41.800  1.00 55.31           C  
ATOM   1090  O   PHE E  95      67.328 -19.971  41.801  1.00 58.93           O  
ATOM   1091  CB  PHE E  95      70.359 -19.072  42.717  1.00 62.35           C  
ATOM   1092  CG  PHE E  95      71.267 -18.749  43.876  1.00 54.82           C  
ATOM   1093  CD1 PHE E  95      70.788 -18.073  44.983  1.00 49.01           C  
ATOM   1094  CD2 PHE E  95      72.604 -19.115  43.852  1.00 61.63           C  
ATOM   1095  CE1 PHE E  95      71.620 -17.779  46.043  1.00 50.39           C  
ATOM   1096  CE2 PHE E  95      73.439 -18.819  44.913  1.00 48.76           C  
ATOM   1097  CZ  PHE E  95      72.946 -18.150  46.004  1.00 50.24           C  
ATOM   1098  H   PHE E  95      71.004 -21.374  43.193  1.00 74.60           H  
ATOM   1099  HA  PHE E  95      68.865 -20.000  43.759  1.00 68.90           H  
ATOM   1100  HB2 PHE E  95      70.919 -19.298  41.958  1.00 75.38           H  
ATOM   1101  HB3 PHE E  95      69.838 -18.278  42.520  1.00 75.38           H  
ATOM   1102  HD1 PHE E  95      69.896 -17.814  45.013  1.00 59.37           H  
ATOM   1103  HD2 PHE E  95      72.943 -19.566  43.113  1.00 74.52           H  
ATOM   1104  HE1 PHE E  95      71.285 -17.331  46.786  1.00 61.03           H  
ATOM   1105  HE2 PHE E  95      74.333 -19.072  44.887  1.00 59.08           H  
ATOM   1106  HZ  PHE E  95      73.507 -17.947  46.717  1.00 60.85           H  
ATOM   1107  N   THR E  96      68.933 -21.178  40.784  1.00 53.27           N  
ATOM   1108  CA  THR E  96      68.100 -21.432  39.615  1.00 63.18           C  
ATOM   1109  C   THR E  96      66.990 -22.426  39.932  1.00 56.19           C  
ATOM   1110  O   THR E  96      65.853 -22.262  39.475  1.00 58.16           O  
ATOM   1111  CB  THR E  96      68.958 -21.949  38.461  1.00 68.95           C  
ATOM   1112  OG1 THR E  96      70.047 -21.047  38.230  1.00 70.94           O  
ATOM   1113  CG2 THR E  96      68.125 -22.071  37.188  1.00 77.24           C  
ATOM   1114  H   THR E  96      69.716 -21.533  40.747  1.00 64.48           H  
ATOM   1115  HA  THR E  96      67.691 -20.597  39.339  1.00 76.37           H  
ATOM   1116  HB  THR E  96      69.307 -22.826  38.684  1.00 83.29           H  
ATOM   1117  HG1 THR E  96      70.503 -21.308  37.575  1.00 85.69           H  
ATOM   1118 HG21 THR E  96      68.680 -22.384  36.457  1.00 93.24           H  
ATOM   1119 HG22 THR E  96      67.400 -22.702  37.325  1.00 93.24           H  
ATOM   1120 HG23 THR E  96      67.750 -21.208  36.952  1.00 93.24           H  
ATOM   1121  N   GLY E  97      67.301 -23.471  40.701  1.00 58.34           N  
ATOM   1122  CA  GLY E  97      66.293 -24.467  41.021  1.00 60.18           C  
ATOM   1123  C   GLY E  97      65.201 -23.927  41.924  1.00 59.50           C  
ATOM   1124  O   GLY E  97      64.032 -24.299  41.791  1.00 57.70           O  
ATOM   1125  H   GLY E  97      68.076 -23.622  41.043  1.00 70.57           H  
ATOM   1126  HA2 GLY E  97      65.881 -24.780  40.201  1.00 72.78           H  
ATOM   1127  HA3 GLY E  97      66.715 -25.216  41.469  1.00 72.78           H  
ATOM   1128  N   GLU E  98      65.566 -23.060  42.868  1.00 53.97           N  
ATOM   1129  CA  GLU E  98      64.562 -22.445  43.726  1.00 47.30           C  
ATOM   1130  C   GLU E  98      63.630 -21.554  42.918  1.00 49.37           C  
ATOM   1131  O   GLU E  98      62.409 -21.574  43.121  1.00 51.89           O  
ATOM   1132  CB  GLU E  98      65.252 -21.655  44.833  1.00 47.06           C  
ATOM   1133  CG  GLU E  98      65.856 -22.553  45.888  1.00 54.06           C  
ATOM   1134  CD  GLU E  98      66.640 -21.799  46.924  1.00 43.47           C  
ATOM   1135  OE1 GLU E  98      66.571 -20.555  46.932  1.00 45.18           O  
ATOM   1136  OE2 GLU E  98      67.325 -22.452  47.736  1.00 44.59           O1-
ATOM   1137  H   GLU E  98      66.374 -22.814  43.030  1.00 65.32           H  
ATOM   1138  HA  GLU E  98      64.023 -23.136  44.142  1.00 57.32           H  
ATOM   1139  HB2 GLU E  98      65.965 -21.123  44.446  1.00 57.03           H  
ATOM   1140  HB3 GLU E  98      64.603 -21.078  45.264  1.00 57.03           H  
ATOM   1141  HG2 GLU E  98      65.143 -23.030  46.341  1.00 65.43           H  
ATOM   1142  HG3 GLU E  98      66.457 -23.183  45.459  1.00 65.43           H  
ATOM   1143  N   ILE E  99      64.185 -20.767  41.995  1.00 39.88           N  
ATOM   1144  CA  ILE E  99      63.357 -19.922  41.141  1.00 42.47           C  
ATOM   1145  C   ILE E  99      62.464 -20.784  40.256  1.00 53.60           C  
ATOM   1146  O   ILE E  99      61.264 -20.524  40.106  1.00 53.81           O  
ATOM   1147  CB  ILE E  99      64.240 -18.982  40.302  1.00 43.73           C  
ATOM   1148  CG1 ILE E  99      64.970 -17.995  41.216  1.00 51.34           C  
ATOM   1149  CG2 ILE E  99      63.401 -18.234  39.277  1.00 37.04           C  
ATOM   1150  CD1 ILE E  99      66.074 -17.222  40.517  1.00 51.76           C  
ATOM   1151  H   ILE E  99      65.030 -20.704  41.844  1.00 48.42           H  
ATOM   1152  HA  ILE E  99      62.786 -19.376  41.705  1.00 51.52           H  
ATOM   1153  HB  ILE E  99      64.897 -19.516  39.829  1.00 53.03           H  
ATOM   1154 HG12 ILE E  99      64.329 -17.353  41.559  1.00 62.17           H  
ATOM   1155 HG13 ILE E  99      65.372 -18.487  41.949  1.00 62.17           H  
ATOM   1156 HG21 ILE E  99      63.976 -17.641  38.770  1.00 45.01           H  
ATOM   1157 HG22 ILE E  99      62.981 -18.877  38.684  1.00 45.01           H  
ATOM   1158 HG23 ILE E  99      62.721 -17.719  39.741  1.00 45.01           H  
ATOM   1159 HD11 ILE E  99      66.490 -16.620  41.154  1.00 62.67           H  
ATOM   1160 HD12 ILE E  99      66.731 -17.848  40.176  1.00 62.67           H  
ATOM   1161 HD13 ILE E  99      65.689 -16.715  39.785  1.00 62.67           H  
ATOM   1162  N   ARG E 100      63.041 -21.820  39.645  1.00 50.03           N  
ATOM   1163  CA  ARG E 100      62.259 -22.694  38.783  1.00 51.09           C  
ATOM   1164  C   ARG E 100      61.125 -23.355  39.557  1.00 47.82           C  
ATOM   1165  O   ARG E 100      60.035 -23.557  39.012  1.00 48.70           O  
ATOM   1166  CB  ARG E 100      63.185 -23.751  38.173  1.00 64.98           C  
ATOM   1167  CG  ARG E 100      62.542 -24.705  37.176  1.00 72.76           C  
ATOM   1168  CD  ARG E 100      63.528 -25.789  36.755  1.00 73.52           C  
ATOM   1169  NE  ARG E 100      64.555 -25.304  35.832  1.00 68.99           N  
ATOM   1170  CZ  ARG E 100      65.855 -25.232  36.121  1.00 79.17           C  
ATOM   1171  NH1 ARG E 100      66.306 -25.617  37.311  1.00 72.40           N  
ATOM   1172  NH2 ARG E 100      66.714 -24.781  35.213  1.00 80.73           N1+
ATOM   1173  H   ARG E 100      63.871 -22.035  39.713  1.00 60.59           H  
ATOM   1174  HA  ARG E 100      61.864 -22.180  38.061  1.00 61.87           H  
ATOM   1175  HB2 ARG E 100      63.904 -23.294  37.710  1.00 78.54           H  
ATOM   1176  HB3 ARG E 100      63.545 -24.291  38.895  1.00 78.54           H  
ATOM   1177  HG2 ARG E 100      61.772 -25.131  37.584  1.00 87.87           H  
ATOM   1178  HG3 ARG E 100      62.270 -24.213  36.385  1.00 87.87           H  
ATOM   1179  HD2 ARG E 100      63.975 -26.132  37.545  1.00 88.78           H  
ATOM   1180  HD3 ARG E 100      63.042 -26.502  36.313  1.00 88.78           H  
ATOM   1181  HE  ARG E 100      64.303 -25.049  35.051  1.00 83.35           H  
ATOM   1182 HH11 ARG E 100      65.757 -25.916  37.902  1.00 87.44           H  
ATOM   1183 HH12 ARG E 100      67.145 -25.567  37.489  1.00 87.44           H  
ATOM   1184 HH21 ARG E 100      66.432 -24.536  34.439  1.00 97.43           H  
ATOM   1185 HH22 ARG E 100      67.552 -24.735  35.400  1.00 97.43           H  
ATOM   1186  N   GLY E 101      61.356 -23.673  40.831  1.00 57.80           N  
ATOM   1187  CA  GLY E 101      60.325 -24.321  41.627  1.00 62.00           C  
ATOM   1188  C   GLY E 101      59.165 -23.401  41.959  1.00 61.50           C  
ATOM   1189  O   GLY E 101      57.999 -23.793  41.861  1.00 63.84           O  
ATOM   1190  H   GLY E 101      62.091 -23.526  41.253  1.00 69.92           H  
ATOM   1191  HA2 GLY E 101      59.977 -25.083  41.138  1.00 74.96           H  
ATOM   1192  HA3 GLY E 101      60.714 -24.630  42.460  1.00 74.96           H  
ATOM   1193  N   MET E 102      59.504 -22.178  42.389  1.00 53.54           N  
ATOM   1194  CA  MET E 102      58.535 -21.146  42.729  1.00 50.19           C  
ATOM   1195  C   MET E 102      57.734 -20.697  41.502  1.00 58.16           C  
ATOM   1196  O   MET E 102      56.547 -20.409  41.642  1.00 64.11           O  
ATOM   1197  CB  MET E 102      59.238 -19.943  43.386  1.00 49.51           C  
ATOM   1198  CG  MET E 102      59.745 -20.220  44.808  1.00 54.74           C  
ATOM   1199  SD  MET E 102      60.118 -18.716  45.748  1.00 39.58           S  
ATOM   1200  CE  MET E 102      61.716 -18.276  45.015  1.00 44.50           C  
ATOM   1201  H   MET E 102      60.487 -21.930  42.456  1.00 64.80           H  
ATOM   1202  HA  MET E 102      57.817 -21.566  43.438  1.00 60.79           H  
ATOM   1203  HB2 MET E 102      60.068 -19.615  42.759  1.00 59.97           H  
ATOM   1204  HB3 MET E 102      58.553 -19.097  43.430  1.00 59.97           H  
ATOM   1205  HG2 MET E 102      58.993 -20.773  45.368  1.00 66.25           H  
ATOM   1206  HG3 MET E 102      60.627 -20.859  44.792  1.00 66.25           H  
ATOM   1207  HE1 MET E 102      62.145 -17.417  45.533  1.00 53.96           H  
ATOM   1208  HE2 MET E 102      62.412 -19.111  45.099  1.00 53.96           H  
ATOM   1209  HE3 MET E 102      61.606 -18.020  43.961  1.00 53.96           H  
ATOM   1210  N   CYS E 103      58.373 -20.664  40.324  1.00 61.77           N  
ATOM   1211  CA  CYS E 103      57.753 -20.136  39.114  1.00 59.54           C  
ATOM   1212  C   CYS E 103      56.674 -21.075  38.590  1.00 62.37           C  
ATOM   1213  O   CYS E 103      55.555 -20.644  38.290  1.00 66.88           O  
ATOM   1214  CB  CYS E 103      58.815 -19.887  38.049  1.00 54.64           C  
ATOM   1215  SG  CYS E 103      58.420 -18.507  36.984  1.00 59.53           S  
ATOM   1216  H   CYS E 103      59.194 -20.900  40.230  1.00 74.69           H  
ATOM   1217  HA  CYS E 103      57.333 -19.287  39.324  1.00 72.01           H  
ATOM   1218  HB2 CYS E 103      59.660 -19.697  38.485  1.00 66.12           H  
ATOM   1219  HB3 CYS E 103      58.898 -20.679  37.495  1.00 66.12           H  
ATOM   1220  N   ASP E 104      56.996 -22.363  38.454  1.00 61.09           N  
ATOM   1221  CA  ASP E 104      55.989 -23.331  38.037  1.00 63.84           C  
ATOM   1222  C   ASP E 104      54.843 -23.386  39.037  1.00 63.02           C  
ATOM   1223  O   ASP E 104      53.670 -23.431  38.647  1.00 68.90           O  
ATOM   1224  CB  ASP E 104      56.628 -24.710  37.881  1.00 56.64           C  
ATOM   1225  CG  ASP E 104      57.749 -24.716  36.857  1.00 71.84           C  
ATOM   1226  OD1 ASP E 104      57.872 -23.725  36.100  1.00 66.75           O  
ATOM   1227  OD2 ASP E 104      58.516 -25.703  36.818  1.00 73.40           O1-
ATOM   1228  H   ASP E 104      57.776 -22.696  38.594  1.00 73.87           H  
ATOM   1229  HA  ASP E 104      55.629 -23.066  37.176  1.00 77.17           H  
ATOM   1230  HB2 ASP E 104      56.997 -24.987  38.734  1.00 68.53           H  
ATOM   1231  HB3 ASP E 104      55.952 -25.342  37.591  1.00 68.53           H  
ATOM   1232  N   PHE E 105      55.169 -23.390  40.333  1.00 59.97           N  
ATOM   1233  CA  PHE E 105      54.144 -23.407  41.371  1.00 64.33           C  
ATOM   1234  C   PHE E 105      53.195 -22.219  41.233  1.00 63.45           C  
ATOM   1235  O   PHE E 105      51.999 -22.344  41.525  1.00 70.50           O  
ATOM   1236  CB  PHE E 105      54.817 -23.436  42.746  1.00 59.67           C  
ATOM   1237  CG  PHE E 105      53.895 -23.808  43.865  1.00 55.16           C  
ATOM   1238  CD1 PHE E 105      53.493 -25.122  44.027  1.00 54.36           C  
ATOM   1239  CD2 PHE E 105      53.454 -22.860  44.770  1.00 58.80           C  
ATOM   1240  CE1 PHE E 105      52.649 -25.480  45.063  1.00 67.35           C  
ATOM   1241  CE2 PHE E 105      52.609 -23.213  45.811  1.00 66.93           C  
ATOM   1242  CZ  PHE E 105      52.206 -24.522  45.958  1.00 65.56           C  
ATOM   1243  H   PHE E 105      55.973 -23.382  40.636  1.00 72.53           H  
ATOM   1244  HA  PHE E 105      53.606 -24.211  41.291  1.00 77.76           H  
ATOM   1245  HB2 PHE E 105      55.536 -24.087  42.727  1.00 72.16           H  
ATOM   1246  HB3 PHE E 105      55.173 -22.555  42.937  1.00 72.16           H  
ATOM   1247  HD1 PHE E 105      53.793 -25.771  43.433  1.00 65.79           H  
ATOM   1248  HD2 PHE E 105      53.728 -21.976  44.680  1.00 71.12           H  
ATOM   1249  HE1 PHE E 105      52.379 -26.365  45.158  1.00 81.38           H  
ATOM   1250  HE2 PHE E 105      52.314 -22.566  46.411  1.00 80.88           H  
ATOM   1251  HZ  PHE E 105      51.639 -24.761  46.655  1.00 79.23           H  
ATOM   1252  N   MET E 106      53.734 -21.054  40.857  1.00 58.15           N  
ATOM   1253  CA  MET E 106      52.954 -19.851  40.621  1.00 58.20           C  
ATOM   1254  C   MET E 106      52.395 -19.770  39.193  1.00 61.11           C  
ATOM   1255  O   MET E 106      51.716 -18.778  38.929  1.00 57.98           O  
ATOM   1256  CB  MET E 106      53.770 -18.602  41.022  1.00 56.21           C  
ATOM   1257  CG  MET E 106      53.877 -18.468  42.548  1.00 49.54           C  
ATOM   1258  SD  MET E 106      54.594 -16.918  43.144  1.00 46.99           S  
ATOM   1259  CE  MET E 106      56.313 -17.435  43.374  1.00 62.08           C  
ATOM   1260  H   MET E 106      54.729 -20.989  40.678  1.00 70.34           H  
ATOM   1261  HA  MET E 106      52.065 -19.867  41.256  1.00 70.40           H  
ATOM   1262  HB2 MET E 106      54.763 -18.633  40.570  1.00 68.01           H  
ATOM   1263  HB3 MET E 106      53.297 -17.698  40.635  1.00 68.01           H  
ATOM   1264  HG2 MET E 106      52.876 -18.512  42.969  1.00 60.00           H  
ATOM   1265  HG3 MET E 106      54.420 -19.311  42.975  1.00 60.00           H  
ATOM   1266  HE1 MET E 106      56.905 -16.616  43.784  1.00 75.06           H  
ATOM   1267  HE2 MET E 106      56.369 -18.273  44.068  1.00 75.06           H  
ATOM   1268  HE3 MET E 106      56.748 -17.737  42.421  1.00 75.06           H  
ATOM   1269  N   ASN E 107      52.632 -20.769  38.307  1.00 62.15           N  
ATOM   1270  CA  ASN E 107      52.155 -20.781  36.927  1.00 62.98           C  
ATOM   1271  C   ASN E 107      52.647 -19.559  36.155  1.00 57.70           C  
ATOM   1272  O   ASN E 107      51.889 -18.917  35.426  1.00 58.43           O  
ATOM   1273  CB  ASN E 107      50.625 -20.858  36.882  1.00 67.17           C  
ATOM   1274  CG  ASN E 107      50.095 -22.225  37.274  1.00 77.83           C  
ATOM   1275  OD1 ASN E 107      50.714 -23.253  36.983  1.00 85.97           O  
ATOM   1276  ND2 ASN E 107      48.944 -22.244  37.947  1.00 69.59           N  
ATOM   1277  H   ASN E 107      53.124 -21.446  38.507  1.00 75.14           H  
ATOM   1278  HA  ASN E 107      52.517 -21.566  36.488  1.00 76.14           H  
ATOM   1279  HB2 ASN E 107      50.257 -20.206  37.499  1.00 81.16           H  
ATOM   1280  HB3 ASN E 107      50.325 -20.667  35.980  1.00 81.16           H  
ATOM   1281 HD21 ASN E 107      48.601 -22.994  38.192  1.00 84.07           H  
ATOM   1282 HD22 ASN E 107      48.544 -21.507  38.136  1.00 84.07           H  
ATOM   1283  N   LEU E 108      53.923 -19.230  36.319  1.00 61.10           N  
ATOM   1284  CA  LEU E 108      54.557 -18.156  35.571  1.00 63.07           C  
ATOM   1285  C   LEU E 108      55.646 -18.708  34.659  1.00 58.89           C  
ATOM   1286  O   LEU E 108      56.095 -19.850  34.795  1.00 54.65           O  
ATOM   1287  CB  LEU E 108      55.149 -17.098  36.510  1.00 53.94           C  
ATOM   1288  CG  LEU E 108      54.195 -16.024  37.023  1.00 53.68           C  
ATOM   1289  CD1 LEU E 108      54.841 -15.236  38.147  1.00 61.71           C  
ATOM   1290  CD2 LEU E 108      53.801 -15.091  35.882  1.00 51.97           C  
ATOM   1291  H   LEU E 108      54.451 -19.626  36.872  1.00 73.88           H  
ATOM   1292  HA  LEU E 108      53.883 -17.729  35.020  1.00 76.24           H  
ATOM   1293  HB2 LEU E 108      55.507 -17.555  37.287  1.00 65.28           H  
ATOM   1294  HB3 LEU E 108      55.861 -16.642  36.035  1.00 65.28           H  
ATOM   1295  HG  LEU E 108      53.394 -16.445  37.371  1.00 64.97           H  
ATOM   1296 HD11 LEU E 108      54.218 -14.560  38.457  1.00 74.61           H  
ATOM   1297 HD12 LEU E 108      55.060 -15.841  38.872  1.00 74.61           H  
ATOM   1298 HD13 LEU E 108      55.648 -14.814  37.814  1.00 74.61           H  
ATOM   1299 HD21 LEU E 108      53.207 -14.406  36.226  1.00 62.92           H  
ATOM   1300 HD22 LEU E 108      54.602 -14.682  35.518  1.00 62.92           H  
ATOM   1301 HD23 LEU E 108      53.350 -15.606  35.195  1.00 62.92           H  
ATOM   1302  N   SER E 109      56.091 -17.851  33.741  1.00 54.12           N  
ATOM   1303  CA  SER E 109      57.143 -18.201  32.799  1.00 60.94           C  
ATOM   1304  C   SER E 109      58.503 -17.960  33.439  1.00 60.06           C  
ATOM   1305  O   SER E 109      58.748 -16.893  34.009  1.00 59.31           O  
ATOM   1306  CB  SER E 109      57.014 -17.378  31.519  1.00 59.07           C  
ATOM   1307  OG  SER E 109      57.295 -16.014  31.772  1.00 60.31           O  
ATOM   1308  H   SER E 109      55.793 -17.050  33.644  1.00 65.50           H  
ATOM   1309  HA  SER E 109      57.067 -19.139  32.563  1.00 73.69           H  
ATOM   1310  HB2 SER E 109      57.642 -17.714  30.862  1.00 71.44           H  
ATOM   1311  HB3 SER E 109      56.107 -17.456  31.183  1.00 71.44           H  
ATOM   1312  HG  SER E 109      56.730 -15.698  32.307  1.00 72.93           H  
ATOM   1313  N   LEU E 110      59.384 -18.960  33.350  1.00 59.96           N  
ATOM   1314  CA  LEU E 110      60.690 -18.857  33.990  1.00 52.11           C  
ATOM   1315  C   LEU E 110      61.411 -17.578  33.590  1.00 52.37           C  
ATOM   1316  O   LEU E 110      62.148 -17.002  34.398  1.00 50.43           O  
ATOM   1317  CB  LEU E 110      61.541 -20.074  33.629  1.00 54.39           C  
ATOM   1318  CG  LEU E 110      62.893 -20.212  34.329  1.00 63.76           C  
ATOM   1319  CD1 LEU E 110      62.706 -20.378  35.825  1.00 57.07           C  
ATOM   1320  CD2 LEU E 110      63.670 -21.383  33.744  1.00 74.35           C  
ATOM   1321  H   LEU E 110      59.251 -19.700  32.932  1.00 72.51           H  
ATOM   1322  HA  LEU E 110      60.570 -18.844  34.953  1.00 63.09           H  
ATOM   1323  HB2 LEU E 110      61.029 -20.869  33.844  1.00 65.83           H  
ATOM   1324  HB3 LEU E 110      61.718 -20.041  32.676  1.00 65.83           H  
ATOM   1325  HG  LEU E 110      63.412 -19.405  34.185  1.00 77.07           H  
ATOM   1326 HD11 LEU E 110      63.576 -20.465  36.244  1.00 69.05           H  
ATOM   1327 HD12 LEU E 110      62.246 -19.599  36.174  1.00 69.05           H  
ATOM   1328 HD13 LEU E 110      62.178 -21.175  35.990  1.00 69.05           H  
ATOM   1329 HD21 LEU E 110      64.523 -21.455  34.201  1.00 89.77           H  
ATOM   1330 HD22 LEU E 110      63.158 -22.197  33.870  1.00 89.77           H  
ATOM   1331 HD23 LEU E 110      63.814 -21.226  32.798  1.00 89.77           H  
ATOM   1332  N   ALA E 111      61.227 -17.124  32.347  1.00 59.67           N  
ATOM   1333  CA  ALA E 111      61.864 -15.886  31.913  1.00 57.68           C  
ATOM   1334  C   ALA E 111      61.448 -14.707  32.782  1.00 51.55           C  
ATOM   1335  O   ALA E 111      62.252 -13.799  33.021  1.00 51.52           O  
ATOM   1336  CB  ALA E 111      61.529 -15.605  30.448  1.00 58.92           C  
ATOM   1337  H   ALA E 111      60.747 -17.508  31.746  1.00 72.16           H  
ATOM   1338  HA  ALA E 111      62.826 -15.989  31.986  1.00 69.78           H  
ATOM   1339  HB1 ALA E 111      61.960 -14.779  30.178  1.00 71.26           H  
ATOM   1340  HB2 ALA E 111      61.852 -16.340  29.903  1.00 71.26           H  
ATOM   1341  HB3 ALA E 111      60.567 -15.522  30.354  1.00 71.26           H  
ATOM   1342  N   ASP E 112      60.199 -14.692  33.258  1.00 53.75           N  
ATOM   1343  CA  ASP E 112      59.754 -13.577  34.088  1.00 53.18           C  
ATOM   1344  C   ASP E 112      60.276 -13.693  35.516  1.00 51.09           C  
ATOM   1345  O   ASP E 112      60.722 -12.697  36.096  1.00 50.21           O  
ATOM   1346  CB  ASP E 112      58.226 -13.494  34.108  1.00 52.35           C  
ATOM   1347  CG  ASP E 112      57.641 -13.072  32.776  1.00 61.03           C  
ATOM   1348  OD1 ASP E 112      56.548 -13.564  32.420  1.00 59.38           O  
ATOM   1349  OD2 ASP E 112      58.275 -12.251  32.083  1.00 67.94           O1-
ATOM   1350  H   ASP E 112      59.605 -15.298  33.117  1.00 65.06           H  
ATOM   1351  HA  ASP E 112      60.099 -12.758  33.698  1.00 64.37           H  
ATOM   1352  HB2 ASP E 112      57.866 -14.367  34.330  1.00 63.38           H  
ATOM   1353  HB3 ASP E 112      57.954 -12.844  34.774  1.00 63.38           H  
ATOM   1354  N   CYS E 113      60.256 -14.902  36.087  1.00 49.87           N  
ATOM   1355  CA  CYS E 113      60.743 -15.086  37.451  1.00 49.41           C  
ATOM   1356  C   CYS E 113      62.236 -14.798  37.550  1.00 47.54           C  
ATOM   1357  O   CYS E 113      62.704 -14.249  38.554  1.00 41.41           O  
ATOM   1358  CB  CYS E 113      60.445 -16.507  37.928  1.00 53.67           C  
ATOM   1359  SG  CYS E 113      58.705 -16.885  38.168  1.00 44.48           S  
ATOM   1360  H   CYS E 113      59.970 -15.621  35.711  1.00 60.40           H  
ATOM   1361  HA  CYS E 113      60.276 -14.466  38.032  1.00 59.85           H  
ATOM   1362  HB2 CYS E 113      60.789 -17.130  37.269  1.00 64.97           H  
ATOM   1363  HB3 CYS E 113      60.892 -16.644  38.778  1.00 64.97           H  
ATOM   1364  N   LEU E 114      63.004 -15.180  36.527  1.00 48.93           N  
ATOM   1365  CA  LEU E 114      64.428 -14.870  36.525  1.00 47.78           C  
ATOM   1366  C   LEU E 114      64.663 -13.370  36.421  1.00 41.18           C  
ATOM   1367  O   LEU E 114      65.595 -12.837  37.035  1.00 44.14           O  
ATOM   1368  CB  LEU E 114      65.123 -15.594  35.371  1.00 53.59           C  
ATOM   1369  CG  LEU E 114      65.434 -17.080  35.547  1.00 53.18           C  
ATOM   1370  CD1 LEU E 114      65.867 -17.672  34.219  1.00 64.84           C  
ATOM   1371  CD2 LEU E 114      66.527 -17.268  36.598  1.00 48.44           C  
ATOM   1372  H   LEU E 114      62.730 -15.612  35.835  1.00 59.27           H  
ATOM   1373  HA  LEU E 114      64.816 -15.183  37.357  1.00 57.89           H  
ATOM   1374  HB2 LEU E 114      64.553 -15.518  34.589  1.00 64.86           H  
ATOM   1375  HB3 LEU E 114      65.969 -15.148  35.209  1.00 64.86           H  
ATOM   1376  HG  LEU E 114      64.641 -17.548  35.851  1.00 64.38           H  
ATOM   1377 HD11 LEU E 114      66.059 -18.614  34.341  1.00 78.37           H  
ATOM   1378 HD12 LEU E 114      65.150 -17.561  33.575  1.00 78.37           H  
ATOM   1379 HD13 LEU E 114      66.662 -17.209  33.911  1.00 78.37           H  
ATOM   1380 HD21 LEU E 114      66.711 -18.215  36.695  1.00 58.69           H  
ATOM   1381 HD22 LEU E 114      67.328 -16.803  36.307  1.00 58.69           H  
ATOM   1382 HD23 LEU E 114      66.220 -16.902  37.442  1.00 58.69           H  
ATOM   1383  N   LEU E 115      63.840 -12.681  35.622  1.00 40.94           N  
ATOM   1384  CA  LEU E 115      63.907 -11.235  35.399  1.00 46.43           C  
ATOM   1385  C   LEU E 115      63.626 -10.428  36.683  1.00 45.30           C  
ATOM   1386  O   LEU E 115      64.281  -9.417  36.917  1.00 46.75           O  
ATOM   1387  CB  LEU E 115      62.957 -10.926  34.225  1.00 50.85           C  
ATOM   1388  CG  LEU E 115      62.841  -9.485  33.706  1.00 45.59           C  
ATOM   1389  CD1 LEU E 115      64.209  -8.834  33.417  1.00 51.55           C  
ATOM   1390  CD2 LEU E 115      61.939  -9.510  32.451  1.00 53.03           C  
ATOM   1391  H   LEU E 115      63.113 -13.167  35.113  1.00 49.68           H  
ATOM   1392  HA  LEU E 115      64.928 -11.001  35.092  1.00 56.27           H  
ATOM   1393  HB2 LEU E 115      63.272 -11.543  33.388  1.00 61.57           H  
ATOM   1394  HB3 LEU E 115      61.953 -11.262  34.477  1.00 61.57           H  
ATOM   1395  HG  LEU E 115      62.343  -8.884  34.469  1.00 55.26           H  
ATOM   1396 HD11 LEU E 115      64.161  -8.113  32.600  1.00 62.42           H  
ATOM   1397 HD12 LEU E 115      64.574  -8.292  34.290  1.00 62.42           H  
ATOM   1398 HD13 LEU E 115      64.965  -9.574  33.153  1.00 62.42           H  
ATOM   1399 HD21 LEU E 115      62.432  -9.089  31.575  1.00 64.20           H  
ATOM   1400 HD22 LEU E 115      61.639 -10.521  32.168  1.00 64.20           H  
ATOM   1401 HD23 LEU E 115      61.011  -8.968  32.619  1.00 64.20           H  
ATOM   1402  N   VAL E 116      62.720 -10.944  37.524  1.00 44.26           N  
ATOM   1403  CA  VAL E 116      62.459 -10.470  38.884  1.00 37.27           C  
ATOM   1404  C   VAL E 116      63.643 -10.697  39.846  1.00 40.87           C  
ATOM   1405  O   VAL E 116      63.919  -9.837  40.676  1.00 40.65           O  
ATOM   1406  CB  VAL E 116      61.178 -11.166  39.442  1.00 42.99           C  
ATOM   1407  CG1 VAL E 116      61.020 -11.261  40.976  1.00 37.22           C  
ATOM   1408  CG2 VAL E 116      59.935 -10.528  38.813  1.00 48.69           C  
ATOM   1409  H   VAL E 116      62.171 -11.735  37.206  1.00 53.67           H  
ATOM   1410  HA  VAL E 116      62.290  -9.391  38.835  1.00 45.28           H  
ATOM   1411  HB  VAL E 116      61.189 -12.197  39.089  1.00 52.15           H  
ATOM   1412 HG11 VAL E 116      60.035 -11.643  41.249  1.00 45.22           H  
ATOM   1413 HG12 VAL E 116      61.745 -11.946  41.418  1.00 45.22           H  
ATOM   1414 HG13 VAL E 116      61.152 -10.294  41.458  1.00 45.22           H  
ATOM   1415 HG21 VAL E 116      59.051 -11.140  38.978  1.00 58.99           H  
ATOM   1416 HG22 VAL E 116      59.745  -9.529  39.206  1.00 58.99           H  
ATOM   1417 HG23 VAL E 116      60.062 -10.442  37.736  1.00 58.99           H  
ATOM   1418  N   ASN E 117      64.313 -11.852  39.746  1.00 36.29           N  
ATOM   1419  CA  ASN E 117      65.415 -12.224  40.645  1.00 39.57           C  
ATOM   1420  C   ASN E 117      66.722 -11.529  40.243  1.00 44.63           C  
ATOM   1421  O   ASN E 117      67.433 -11.011  41.104  1.00 44.14           O  
ATOM   1422  CB  ASN E 117      65.540 -13.758  40.688  1.00 37.56           C  
ATOM   1423  CG  ASN E 117      64.558 -14.361  41.692  1.00 39.43           C  
ATOM   1424  OD1 ASN E 117      64.937 -14.641  42.820  1.00 43.13           O  
ATOM   1425  ND2 ASN E 117      63.297 -14.554  41.329  1.00 38.69           N  
ATOM   1426  H   ASN E 117      64.047 -12.506  39.023  1.00 44.10           H  
ATOM   1427  HA  ASN E 117      65.117 -11.881  41.636  1.00 48.05           H  
ATOM   1428  HB2 ASN E 117      65.438 -14.208  39.700  1.00 45.63           H  
ATOM   1429  HB3 ASN E 117      66.537 -14.029  41.041  1.00 45.63           H  
ATOM   1430 HD21 ASN E 117      62.626 -14.828  42.045  1.00 46.99           H  
ATOM   1431 HD22 ASN E 117      62.981 -14.344  40.386  1.00 46.99           H  
ATOM   1432  N   LEU E 118      66.975 -11.444  38.935  1.00 40.26           N  
ATOM   1433  CA  LEU E 118      68.088 -10.719  38.329  1.00 34.90           C  
ATOM   1434  C   LEU E 118      67.751  -9.222  38.132  1.00 36.04           C  
ATOM   1435  O   LEU E 118      68.373  -8.567  37.296  1.00 34.75           O  
ATOM   1436  CB  LEU E 118      68.485 -11.409  36.998  1.00 38.37           C  
ATOM   1437  CG  LEU E 118      68.911 -12.894  37.134  1.00 37.33           C  
ATOM   1438  CD1 LEU E 118      69.077 -13.559  35.751  1.00 34.37           C  
ATOM   1439  CD2 LEU E 118      70.164 -13.067  38.016  1.00 44.45           C  
ATOM   1440  H   LEU E 118      66.338 -11.883  38.272  1.00 48.87           H  
ATOM   1441  HA  LEU E 118      68.942 -10.764  39.003  1.00 42.44           H  
ATOM   1442  HB2 LEU E 118      67.645 -11.330  36.306  1.00 46.60           H  
ATOM   1443  HB3 LEU E 118      69.301 -10.858  36.529  1.00 46.60           H  
ATOM   1444  HG  LEU E 118      68.101 -13.433  37.626  1.00 45.35           H  
ATOM   1445 HD11 LEU E 118      70.119 -13.770  35.509  1.00 41.80           H  
ATOM   1446 HD12 LEU E 118      68.534 -14.503  35.707  1.00 41.80           H  
ATOM   1447 HD13 LEU E 118      68.690 -12.933  34.946  1.00 41.80           H  
ATOM   1448 HD21 LEU E 118      70.861 -13.804  37.617  1.00 53.90           H  
ATOM   1449 HD22 LEU E 118      70.712 -12.132  38.135  1.00 53.90           H  
ATOM   1450 HD23 LEU E 118      69.886 -13.405  39.015  1.00 53.90           H  
ATOM   1451  N   ALA E 119      66.775  -8.700  38.890  1.00 40.92           N  
ATOM   1452  CA  ALA E 119      66.246  -7.338  38.825  1.00 35.63           C  
ATOM   1453  C   ALA E 119      67.321  -6.247  38.923  1.00 38.40           C  
ATOM   1454  O   ALA E 119      67.386  -5.358  38.072  1.00 46.01           O  
ATOM   1455  CB  ALA E 119      65.206  -7.159  39.942  1.00 44.04           C  
ATOM   1456  H   ALA E 119      66.289  -9.327  39.515  1.00 49.66           H  
ATOM   1457  HA  ALA E 119      65.754  -7.228  37.859  1.00 43.31           H  
ATOM   1458  HB1 ALA E 119      65.065  -6.117  40.222  1.00 53.40           H  
ATOM   1459  HB2 ALA E 119      64.234  -7.530  39.615  1.00 53.40           H  
ATOM   1460  HB3 ALA E 119      65.484  -7.687  40.854  1.00 53.40           H  
ATOM   1461  N   TYR E 120      68.169  -6.376  39.949  1.00 40.30           N  
ATOM   1462  CA  TYR E 120      69.291  -5.481  40.231  1.00 42.41           C  
ATOM   1463  C   TYR E 120      70.327  -5.497  39.090  1.00 40.04           C  
ATOM   1464  O   TYR E 120      70.816  -4.453  38.666  1.00 43.30           O  
ATOM   1465  CB  TYR E 120      69.918  -5.910  41.577  1.00 42.68           C  
ATOM   1466  CG  TYR E 120      70.975  -4.977  42.129  1.00 39.02           C  
ATOM   1467  CD1 TYR E 120      70.636  -3.979  43.068  1.00 37.20           C  
ATOM   1468  CD2 TYR E 120      72.310  -5.110  41.700  1.00 37.69           C  
ATOM   1469  CE1 TYR E 120      71.626  -3.109  43.560  1.00 40.60           C  
ATOM   1470  CE2 TYR E 120      73.288  -4.224  42.173  1.00 43.46           C  
ATOM   1471  CZ  TYR E 120      72.952  -3.223  43.100  1.00 43.83           C  
ATOM   1472  OH  TYR E 120      73.923  -2.373  43.534  1.00 49.05           O  
ATOM   1473  H   TYR E 120      68.054  -7.170  40.561  1.00 48.91           H  
ATOM   1474  HA  TYR E 120      68.906  -4.464  40.325  1.00 51.45           H  
ATOM   1475  HB2 TYR E 120      69.144  -6.014  42.331  1.00 51.77           H  
ATOM   1476  HB3 TYR E 120      70.353  -6.905  41.495  1.00 51.77           H  
ATOM   1477  HD1 TYR E 120      69.625  -3.877  43.433  1.00 45.20           H  
ATOM   1478  HD2 TYR E 120      72.585  -5.876  40.989  1.00 45.78           H  
ATOM   1479  HE1 TYR E 120      71.350  -2.359  44.285  1.00 49.28           H  
ATOM   1480  HE2 TYR E 120      74.296  -4.313  41.806  1.00 52.72           H  
ATOM   1481  HH  TYR E 120      74.793  -2.644  43.174  1.00 59.42           H  
ATOM   1482  N   GLU E 121      70.608  -6.704  38.596  1.00 38.14           N  
ATOM   1483  CA  GLU E 121      71.590  -7.019  37.570  1.00 39.73           C  
ATOM   1484  C   GLU E 121      71.138  -6.500  36.197  1.00 43.32           C  
ATOM   1485  O   GLU E 121      71.932  -5.885  35.487  1.00 49.52           O  
ATOM   1486  CB  GLU E 121      71.829  -8.547  37.557  1.00 41.75           C  
ATOM   1487  CG  GLU E 121      72.541  -9.118  38.807  1.00 44.11           C  
ATOM   1488  CD  GLU E 121      71.780  -8.994  40.127  1.00 36.65           C  
ATOM   1489  OE1 GLU E 121      70.545  -9.178  40.111  1.00 35.47           O  
ATOM   1490  OE2 GLU E 121      72.452  -8.692  41.133  1.00 35.95           O1-
ATOM   1491  H   GLU E 121      70.148  -7.508  39.004  1.00 46.33           H  
ATOM   1492  HA  GLU E 121      72.527  -6.516  37.819  1.00 48.23           H  
ATOM   1493  HB2 GLU E 121      70.885  -9.072  37.421  1.00 50.66           H  
ATOM   1494  HB3 GLU E 121      72.408  -8.807  36.674  1.00 50.66           H  
ATOM   1495  HG2 GLU E 121      72.740 -10.176  38.647  1.00 53.49           H  
ATOM   1496  HG3 GLU E 121      73.505  -8.626  38.926  1.00 53.49           H  
ATOM   1497  N   SER E 122      69.849  -6.695  35.889  1.00 43.11           N  
ATOM   1498  CA  SER E 122      69.144  -6.092  34.761  1.00 45.50           C  
ATOM   1499  C   SER E 122      69.173  -4.551  34.849  1.00 52.17           C  
ATOM   1500  O   SER E 122      69.330  -3.881  33.831  1.00 52.21           O  
ATOM   1501  CB  SER E 122      67.708  -6.671  34.713  1.00 47.89           C  
ATOM   1502  OG  SER E 122      66.968  -6.241  33.584  1.00 48.76           O  
ATOM   1503  H   SER E 122      69.281  -7.256  36.524  1.00 52.29           H  
ATOM   1504  HA  SER E 122      69.672  -6.382  33.851  1.00 55.15           H  
ATOM   1505  HB2 SER E 122      67.744  -7.761  34.695  1.00 58.02           H  
ATOM   1506  HB3 SER E 122      67.152  -6.399  35.611  1.00 58.02           H  
ATOM   1507  HG  SER E 122      67.286  -6.716  32.808  1.00 59.07           H  
ATOM   1508  N   SER E 123      69.076  -4.017  36.077  1.00 50.40           N  
ATOM   1509  CA  SER E 123      69.239  -2.611  36.456  1.00 53.39           C  
ATOM   1510  C   SER E 123      68.078  -1.710  35.988  1.00 58.29           C  
ATOM   1511  O   SER E 123      68.106  -0.508  36.250  1.00 60.80           O  
ATOM   1512  CB  SER E 123      70.636  -2.093  36.025  1.00 47.56           C  
ATOM   1513  OG  SER E 123      70.960  -0.836  36.592  1.00 56.87           O  
ATOM   1514  H   SER E 123      68.906  -4.637  36.862  1.00 61.04           H  
ATOM   1515  HA  SER E 123      69.202  -2.599  37.547  1.00 64.62           H  
ATOM   1516  HB2 SER E 123      71.398  -2.804  36.341  1.00 57.63           H  
ATOM   1517  HB3 SER E 123      70.710  -2.009  34.940  1.00 57.63           H  
ATOM   1518  HG  SER E 123      70.194  -0.256  36.472  1.00 68.80           H  
ATOM   1519  N   VAL E 124      67.074  -2.295  35.325  1.00 60.14           N  
ATOM   1520  CA  VAL E 124      65.839  -1.628  34.932  1.00 66.17           C  
ATOM   1521  C   VAL E 124      64.887  -1.451  36.136  1.00 69.67           C  
ATOM   1522  O   VAL E 124      64.082  -0.520  36.142  1.00 61.69           O  
ATOM   1523  CB  VAL E 124      65.132  -2.429  33.802  1.00 62.27           C  
ATOM   1524  CG1 VAL E 124      66.032  -2.561  32.558  1.00 60.55           C  
ATOM   1525  CG2 VAL E 124      64.587  -3.812  34.211  1.00 59.64           C  
ATOM   1526  H   VAL E 124      67.170  -3.265  35.062  1.00 72.72           H  
ATOM   1527  HA  VAL E 124      66.079  -0.631  34.556  1.00 79.97           H  
ATOM   1528  HB  VAL E 124      64.278  -1.832  33.488  1.00 75.28           H  
ATOM   1529 HG11 VAL E 124      65.511  -3.059  31.742  1.00 73.21           H  
ATOM   1530 HG12 VAL E 124      66.352  -1.584  32.196  1.00 73.21           H  
ATOM   1531 HG13 VAL E 124      66.927  -3.149  32.765  1.00 73.21           H  
ATOM   1532 HG21 VAL E 124      64.243  -4.369  33.342  1.00 72.12           H  
ATOM   1533 HG22 VAL E 124      65.355  -4.418  34.689  1.00 72.12           H  
ATOM   1534 HG23 VAL E 124      63.742  -3.732  34.894  1.00 72.12           H  
ATOM   1535  N   PHE E 125      65.018  -2.331  37.145  1.00 66.91           N  
ATOM   1536  CA  PHE E 125      64.313  -2.283  38.435  1.00 50.45           C  
ATOM   1537  C   PHE E 125      64.986  -1.228  39.374  1.00 54.57           C  
ATOM   1538  O   PHE E 125      66.165  -1.475  39.712  1.00 64.82           O  
ATOM   1539  CB  PHE E 125      64.337  -3.669  39.122  1.00 42.25           C  
ATOM   1540  CG  PHE E 125      63.477  -4.738  38.459  1.00 47.64           C  
ATOM   1541  CD1 PHE E 125      63.878  -5.352  37.254  1.00 41.19           C  
ATOM   1542  CD2 PHE E 125      62.223  -5.076  39.007  1.00 51.09           C  
ATOM   1543  CE1 PHE E 125      63.068  -6.306  36.652  1.00 42.87           C  
ATOM   1544  CE2 PHE E 125      61.428  -6.038  38.394  1.00 51.03           C  
ATOM   1545  CZ  PHE E 125      61.850  -6.651  37.223  1.00 49.42           C  
ATOM   1546  OXT PHE E 125      64.245  -0.265  39.674  1.00 49.08           O1-
ATOM   1547  H   PHE E 125      65.725  -3.046  37.062  1.00 80.85           H  
ATOM   1548  HA  PHE E 125      63.271  -2.015  38.286  1.00 61.09           H  
ATOM   1549  HB2 PHE E 125      65.362  -4.034  39.182  1.00 51.26           H  
ATOM   1550  HB3 PHE E 125      64.002  -3.584  40.159  1.00 51.26           H  
ATOM   1551  HD1 PHE E 125      64.833  -5.110  36.816  1.00 49.99           H  
ATOM   1552  HD2 PHE E 125      61.893  -4.610  39.925  1.00 61.87           H  
ATOM   1553  HE1 PHE E 125      63.397  -6.797  35.749  1.00 52.00           H  
ATOM   1554  HE2 PHE E 125      60.482  -6.313  38.837  1.00 61.80           H  
ATOM   1555  HZ  PHE E 125      61.237  -7.408  36.760  1.00 59.86           H  
TER    1556      PHE E 125
ATOM   1557  N   CYS F 126      68.449   3.064  50.252  1.00 34.21           N1+
ATOM   1558  CA  CYS F 126      68.811   2.090  51.337  1.00 47.37           C  
ATOM   1559  C   CYS F 126      69.915   2.764  52.194  1.00 39.47           C  
ATOM   1560  O   CYS F 126      70.624   3.657  51.721  1.00 37.96           O  
ATOM   1561  CB  CYS F 126      69.253   0.724  50.783  1.00 45.80           C  
ATOM   1562  SG  CYS F 126      67.952  -0.010  49.749  1.00 49.53           S  
ATOM   1563  HA  CYS F 126      67.900   2.007  51.928  1.00 57.41           H  
ATOM   1564  HB2 CYS F 126      70.164   0.814  50.190  1.00 55.51           H  
ATOM   1565  HB3 CYS F 126      69.453   0.037  51.605  1.00 55.51           H  
ATOM   1566  HG  CYS F 126      68.700  -0.977  49.204  1.00 60.00           H  
ATOM   1567  H1  CYS F 126      68.043   2.550  49.483  1.00  0.00           H  
ATOM   1568  H2  CYS F 126      67.771   3.719  50.621  1.00  0.00           H  
ATOM   1569  H3  CYS F 126      69.287   3.537  49.939  1.00  0.00           H  
ATOM   1570  N   THR F 127      70.017   2.347  53.463  1.00 35.33           N  
ATOM   1571  CA  THR F 127      70.958   2.863  54.450  1.00 34.59           C  
ATOM   1572  C   THR F 127      71.446   1.708  55.309  1.00 33.29           C  
ATOM   1573  O   THR F 127      70.629   0.997  55.898  1.00 30.08           O  
ATOM   1574  CB  THR F 127      70.302   3.926  55.341  1.00 32.97           C  
ATOM   1575  OG1 THR F 127      69.764   4.977  54.528  1.00 42.73           O  
ATOM   1576  CG2 THR F 127      71.317   4.491  56.320  1.00 31.69           C  
ATOM   1577  H   THR F 127      69.534   1.698  53.757  1.00 42.95           H  
ATOM   1578  HA  THR F 127      71.716   3.261  53.994  1.00 42.07           H  
ATOM   1579  HB  THR F 127      69.581   3.526  55.851  1.00 40.13           H  
ATOM   1580  HG1 THR F 127      69.458   5.589  55.015  1.00 51.84           H  
ATOM   1581 HG21 THR F 127      70.902   5.174  56.870  1.00 38.59           H  
ATOM   1582 HG22 THR F 127      71.654   3.786  56.893  1.00 38.59           H  
ATOM   1583 HG23 THR F 127      72.060   4.886  55.836  1.00 38.59           H  
ATOM   1584  N   SER F 128      72.766   1.552  55.420  1.00 30.67           N  
ATOM   1585  CA  SER F 128      73.351   0.484  56.221  1.00 31.75           C  
ATOM   1586  C   SER F 128      74.345   1.057  57.221  1.00 28.72           C  
ATOM   1587  O   SER F 128      75.165   1.913  56.875  1.00 33.51           O  
ATOM   1588  CB  SER F 128      74.051  -0.541  55.329  1.00 29.60           C  
ATOM   1589  OG  SER F 128      73.110  -1.295  54.586  1.00 39.15           O  
ATOM   1590  H   SER F 128      73.344   2.059  55.035  1.00 37.37           H  
ATOM   1591  HA  SER F 128      72.651   0.040  56.724  1.00 38.66           H  
ATOM   1592  HB2 SER F 128      74.638  -0.074  54.714  1.00 36.08           H  
ATOM   1593  HB3 SER F 128      74.568  -1.143  55.887  1.00 36.08           H  
ATOM   1594  HG  SER F 128      73.505  -1.882  54.134  1.00 47.54           H  
ATOM   1595  N   ILE F 129      74.283   0.568  58.456  1.00 26.40           N  
ATOM   1596  CA  ILE F 129      75.119   1.071  59.537  1.00 29.28           C  
ATOM   1597  C   ILE F 129      75.751  -0.104  60.268  1.00 29.79           C  
ATOM   1598  O   ILE F 129      75.052  -1.039  60.673  1.00 26.63           O  
ATOM   1599  CB  ILE F 129      74.312   1.934  60.525  1.00 33.96           C  
ATOM   1600  CG1 ILE F 129      73.613   3.080  59.792  1.00 33.15           C  
ATOM   1601  CG2 ILE F 129      75.225   2.482  61.616  1.00 26.11           C  
ATOM   1602  CD1 ILE F 129      72.611   3.828  60.651  1.00 30.71           C  
ATOM   1603  H   ILE F 129      73.753  -0.067  58.692  1.00 32.24           H  
ATOM   1604  HA  ILE F 129      75.831   1.608  59.156  1.00 35.69           H  
ATOM   1605  HB  ILE F 129      73.634   1.374  60.935  1.00 41.31           H  
ATOM   1606 HG12 ILE F 129      74.283   3.716  59.495  1.00 40.34           H  
ATOM   1607 HG13 ILE F 129      73.137   2.718  59.028  1.00 40.34           H  
ATOM   1608 HG21 ILE F 129      74.696   3.009  62.235  1.00 31.89           H  
ATOM   1609 HG22 ILE F 129      75.640   1.740  62.083  1.00 31.89           H  
ATOM   1610 HG23 ILE F 129      75.907   3.038  61.207  1.00 31.89           H  
ATOM   1611 HD11 ILE F 129      72.203   4.530  60.121  1.00 37.41           H  
ATOM   1612 HD12 ILE F 129      71.932   3.207  60.957  1.00 37.41           H  
ATOM   1613 HD13 ILE F 129      73.073   4.213  61.412  1.00 37.41           H  
ATOM   1614  N   VAL F 130      77.064  -0.038  60.461  1.00 32.21           N  
ATOM   1615  CA  VAL F 130      77.788  -0.968  61.314  1.00 33.01           C  
ATOM   1616  C   VAL F 130      78.552  -0.134  62.335  1.00 31.77           C  
ATOM   1617  O   VAL F 130      79.187   0.864  61.976  1.00 24.08           O  
ATOM   1618  CB  VAL F 130      78.743  -1.872  60.503  1.00 34.78           C  
ATOM   1619  CG1 VAL F 130      79.815  -1.046  59.809  1.00 33.83           C  
ATOM   1620  CG2 VAL F 130      79.357  -2.943  61.392  1.00 32.34           C  
ATOM   1621  H   VAL F 130      77.568   0.556  60.096  1.00 39.21           H  
ATOM   1622  HA  VAL F 130      77.169  -1.549  61.782  1.00 40.18           H  
ATOM   1623  HB  VAL F 130      78.231  -2.322  59.813  1.00 42.30           H  
ATOM   1624 HG11 VAL F 130      80.389  -1.639  59.300  1.00 41.15           H  
ATOM   1625 HG12 VAL F 130      79.388  -0.408  59.216  1.00 41.15           H  
ATOM   1626 HG13 VAL F 130      80.336  -0.578  60.480  1.00 41.15           H  
ATOM   1627 HG21 VAL F 130      79.944  -3.499  60.856  1.00 39.37           H  
ATOM   1628 HG22 VAL F 130      79.863  -2.514  62.100  1.00 39.37           H  
ATOM   1629 HG23 VAL F 130      78.647  -3.482  61.773  1.00 39.37           H  
ATOM   1630  N   ALA F 131      78.455  -0.515  63.606  1.00 37.42           N  
ATOM   1631  CA  ALA F 131      79.053   0.266  64.677  1.00 33.61           C  
ATOM   1632  C   ALA F 131      79.447  -0.661  65.816  1.00 39.28           C  
ATOM   1633  O   ALA F 131      78.967  -1.793  65.916  1.00 40.26           O  
ATOM   1634  CB  ALA F 131      78.098   1.351  65.177  1.00 41.80           C  
ATOM   1635  H   ALA F 131      78.048  -1.225  63.872  1.00 45.47           H  
ATOM   1636  HA  ALA F 131      79.859   0.695  64.348  1.00 40.89           H  
ATOM   1637  HB1 ALA F 131      78.533   1.853  65.884  1.00 50.72           H  
ATOM   1638  HB2 ALA F 131      77.878   1.941  64.439  1.00 50.72           H  
ATOM   1639  HB3 ALA F 131      77.293   0.931  65.516  1.00 50.72           H  
ATOM   1640  N   GLN F 132      80.296  -0.144  66.703  1.00 44.23           N  
ATOM   1641  CA  GLN F 132      80.834  -0.897  67.828  1.00 39.33           C  
ATOM   1642  C   GLN F 132      80.626  -0.089  69.096  1.00 42.01           C  
ATOM   1643  O   GLN F 132      80.923   1.109  69.126  1.00 43.63           O  
ATOM   1644  CB  GLN F 132      82.324  -1.172  67.626  1.00 40.83           C  
ATOM   1645  CG  GLN F 132      82.945  -2.066  68.676  1.00 54.49           C  
ATOM   1646  CD  GLN F 132      84.469  -2.115  68.573  1.00 50.38           C  
ATOM   1647  OE1 GLN F 132      85.028  -2.363  67.502  1.00 39.11           O  
ATOM   1648  NE2 GLN F 132      85.146  -1.874  69.693  1.00 55.96           N  
ATOM   1649  H   GLN F 132      80.582   0.667  66.669  1.00 53.63           H  
ATOM   1650  HA  GLN F 132      80.368  -1.743  67.917  1.00 47.76           H  
ATOM   1651  HB2 GLN F 132      82.444  -1.603  66.766  1.00 49.55           H  
ATOM   1652  HB3 GLN F 132      82.799  -0.327  67.643  1.00 49.55           H  
ATOM   1653  HG2 GLN F 132      82.713  -1.731  69.556  1.00 65.95           H  
ATOM   1654  HG3 GLN F 132      82.606  -2.968  68.564  1.00 65.95           H  
ATOM   1655 HE21 GLN F 132      84.724  -1.703  70.422  1.00 67.71           H  
ATOM   1656 HE22 GLN F 132      86.006  -1.890  69.688  1.00 67.71           H  
ATOM   1657  N   ASP F 133      80.153  -0.748  70.149  1.00 44.29           N  
ATOM   1658  CA  ASP F 133      79.847  -0.056  71.388  1.00 47.64           C  
ATOM   1659  C   ASP F 133      81.100   0.029  72.255  1.00 46.21           C  
ATOM   1660  O   ASP F 133      82.199  -0.358  71.851  1.00 46.94           O  
ATOM   1661  CB  ASP F 133      78.687  -0.739  72.124  1.00 47.65           C  
ATOM   1662  CG  ASP F 133      79.016  -2.156  72.597  1.00 43.30           C  
ATOM   1663  OD1 ASP F 133      78.074  -2.864  73.017  1.00 36.43           O  
ATOM   1664  OD2 ASP F 133      80.195  -2.564  72.578  1.00 47.40           O1-
ATOM   1665  H   ASP F 133      80.001  -1.594  70.166  1.00 53.71           H  
ATOM   1666  HA  ASP F 133      79.561   0.847  71.180  1.00 57.72           H  
ATOM   1667  HB2 ASP F 133      78.457  -0.211  72.905  1.00 57.74           H  
ATOM   1668  HB3 ASP F 133      77.926  -0.794  71.525  1.00 57.74           H  
ATOM   1669  N   SER F 134      80.939   0.582  73.456  1.00 54.61           N  
ATOM   1670  CA  SER F 134      82.068   0.757  74.358  1.00 48.37           C  
ATOM   1671  C   SER F 134      82.625  -0.564  74.859  1.00 48.72           C  
ATOM   1672  O   SER F 134      83.739  -0.581  75.397  1.00 58.96           O  
ATOM   1673  CB  SER F 134      81.652   1.616  75.547  1.00 57.10           C  
ATOM   1674  OG  SER F 134      80.510   1.063  76.192  1.00 60.03           O  
ATOM   1675  H   SER F 134      80.189   0.863  73.771  1.00 66.09           H  
ATOM   1676  HA  SER F 134      82.776   1.216  73.879  1.00 58.60           H  
ATOM   1677  HB2 SER F 134      82.386   1.655  76.181  1.00 69.08           H  
ATOM   1678  HB3 SER F 134      81.437   2.508  75.233  1.00 69.08           H  
ATOM   1679  HG  SER F 134      80.251   1.574  76.807  1.00 72.59           H  
ATOM   1680  N   ARG F 135      81.874  -1.661  74.719  1.00 54.63           N  
ATOM   1681  CA  ARG F 135      82.314  -2.960  75.219  1.00 46.24           C  
ATOM   1682  C   ARG F 135      82.802  -3.918  74.134  1.00 48.67           C  
ATOM   1683  O   ARG F 135      83.073  -5.086  74.436  1.00 50.86           O  
ATOM   1684  CB  ARG F 135      81.247  -3.641  76.081  1.00 62.28           C  
ATOM   1685  CG  ARG F 135      81.172  -3.016  77.433  1.00 52.72           C  
ATOM   1686  CD  ARG F 135      80.571  -3.941  78.460  1.00 63.39           C  
ATOM   1687  NE  ARG F 135      81.423  -5.122  78.682  1.00 57.85           N  
ATOM   1688  CZ  ARG F 135      82.598  -5.121  79.316  1.00 52.09           C  
ATOM   1689  NH1 ARG F 135      83.111  -3.986  79.761  1.00 58.88           N  
ATOM   1690  NH2 ARG F 135      83.272  -6.258  79.484  1.00 58.09           N1+
ATOM   1691  H   ARG F 135      81.105  -1.673  74.335  1.00 66.11           H  
ATOM   1692  HA  ARG F 135      83.069  -2.777  75.800  1.00 56.05           H  
ATOM   1693  HB2 ARG F 135      80.381  -3.551  75.653  1.00 75.30           H  
ATOM   1694  HB3 ARG F 135      81.469  -4.579  76.188  1.00 75.30           H  
ATOM   1695  HG2 ARG F 135      82.067  -2.782  77.726  1.00 63.82           H  
ATOM   1696  HG3 ARG F 135      80.620  -2.220  77.386  1.00 63.82           H  
ATOM   1697  HD2 ARG F 135      80.478  -3.469  79.303  1.00 76.63           H  
ATOM   1698  HD3 ARG F 135      79.703  -4.244  78.152  1.00 76.63           H  
ATOM   1699  HE  ARG F 135      81.140  -5.874  78.377  1.00 69.98           H  
ATOM   1700 HH11 ARG F 135      82.688  -3.247  79.642  1.00 71.21           H  
ATOM   1701 HH12 ARG F 135      83.868  -3.988  80.170  1.00 71.21           H  
ATOM   1702 HH21 ARG F 135      82.951  -6.997  79.183  1.00 70.26           H  
ATOM   1703 HH22 ARG F 135      84.029  -6.253  79.894  1.00 70.26           H  
ATOM   1704  N   GLY F 136      82.939  -3.457  72.895  1.00 53.59           N  
ATOM   1705  CA  GLY F 136      83.517  -4.283  71.854  1.00 49.86           C  
ATOM   1706  C   GLY F 136      82.547  -5.150  71.080  1.00 52.43           C  
ATOM   1707  O   GLY F 136      82.991  -6.013  70.310  1.00 45.81           O  
ATOM   1708  H   GLY F 136      82.704  -2.671  72.638  1.00 64.87           H  
ATOM   1709  HA2 GLY F 136      83.962  -3.703  71.217  1.00 60.40           H  
ATOM   1710  HA3 GLY F 136      84.173  -4.871  72.259  1.00 60.40           H  
ATOM   1711  N   HIS F 137      81.243  -4.958  71.258  1.00 49.48           N  
ATOM   1712  CA  HIS F 137      80.243  -5.694  70.502  1.00 42.09           C  
ATOM   1713  C   HIS F 137      79.959  -4.969  69.195  1.00 39.69           C  
ATOM   1714  O   HIS F 137      80.029  -3.739  69.116  1.00 41.23           O  
ATOM   1715  CB  HIS F 137      78.948  -5.834  71.297  1.00 46.07           C  
ATOM   1716  CG  HIS F 137      79.132  -6.418  72.660  1.00 52.94           C  
ATOM   1717  ND1 HIS F 137      79.007  -5.675  73.814  1.00 52.57           N  
ATOM   1718  CD2 HIS F 137      79.412  -7.683  73.054  1.00 55.91           C  
ATOM   1719  CE1 HIS F 137      79.209  -6.456  74.861  1.00 49.33           C  
ATOM   1720  NE2 HIS F 137      79.457  -7.678  74.427  1.00 66.17           N  
ATOM   1721  H   HIS F 137      80.911  -4.398  71.820  1.00 59.94           H  
ATOM   1722  HA  HIS F 137      80.573  -6.585  70.310  1.00 51.06           H  
ATOM   1723  HB2 HIS F 137      78.552  -4.955  71.404  1.00 55.85           H  
ATOM   1724  HB3 HIS F 137      78.343  -6.412  70.807  1.00 55.85           H  
ATOM   1725  HD1 HIS F 137      78.827  -4.835  73.848  1.00 63.64           H  
ATOM   1726  HD2 HIS F 137      79.549  -8.416  72.500  1.00 67.65           H  
ATOM   1727  HE1 HIS F 137      79.180  -6.189  75.752  1.00 59.76           H  
ATOM   1728  N   ILE F 138      79.632  -5.744  68.168  1.00 40.60           N  
ATOM   1729  CA  ILE F 138      79.353  -5.210  66.842  1.00 39.45           C  
ATOM   1730  C   ILE F 138      77.849  -5.221  66.616  1.00 36.24           C  
ATOM   1731  O   ILE F 138      77.194  -6.260  66.769  1.00 31.57           O  
ATOM   1732  CB  ILE F 138      80.072  -6.019  65.750  1.00 32.29           C  
ATOM   1733  CG1 ILE F 138      81.588  -5.952  65.941  1.00 34.77           C  
ATOM   1734  CG2 ILE F 138      79.685  -5.504  64.372  1.00 40.29           C  
ATOM   1735  CD1 ILE F 138      82.183  -4.567  65.762  1.00 39.62           C  
ATOM   1736  H   ILE F 138      79.566  -6.600  68.218  1.00 49.28           H  
ATOM   1737  HA  ILE F 138      79.663  -4.292  66.801  1.00 47.90           H  
ATOM   1738  HB  ILE F 138      79.796  -6.946  65.825  1.00 39.30           H  
ATOM   1739 HG12 ILE F 138      81.800  -6.248  66.840  1.00 42.29           H  
ATOM   1740 HG13 ILE F 138      82.008  -6.537  65.291  1.00 42.29           H  
ATOM   1741 HG21 ILE F 138      80.172  -6.006  63.699  1.00 48.91           H  
ATOM   1742 HG22 ILE F 138      78.731  -5.623  64.246  1.00 48.91           H  
ATOM   1743 HG23 ILE F 138      79.912  -4.563  64.311  1.00 48.91           H  
ATOM   1744 HD11 ILE F 138      83.141  -4.614  65.907  1.00 48.10           H  
ATOM   1745 HD12 ILE F 138      81.999  -4.258  64.862  1.00 48.10           H  
ATOM   1746 HD13 ILE F 138      81.780  -3.965  66.408  1.00 48.10           H  
ATOM   1747  N   TYR F 139      77.311  -4.076  66.208  1.00 38.19           N  
ATOM   1748  CA  TYR F 139      75.906  -3.929  65.873  1.00 32.18           C  
ATOM   1749  C   TYR F 139      75.783  -3.521  64.412  1.00 35.72           C  
ATOM   1750  O   TYR F 139      76.640  -2.817  63.868  1.00 32.71           O  
ATOM   1751  CB  TYR F 139      75.233  -2.897  66.776  1.00 32.32           C  
ATOM   1752  CG  TYR F 139      75.305  -3.235  68.246  1.00 46.44           C  
ATOM   1753  CD1 TYR F 139      74.571  -4.292  68.767  1.00 45.37           C  
ATOM   1754  CD2 TYR F 139      76.111  -2.509  69.112  1.00 49.47           C  
ATOM   1755  CE1 TYR F 139      74.624  -4.610  70.112  1.00 53.35           C  
ATOM   1756  CE2 TYR F 139      76.173  -2.824  70.461  1.00 44.91           C  
ATOM   1757  CZ  TYR F 139      75.428  -3.876  70.952  1.00 53.83           C  
ATOM   1758  OH  TYR F 139      75.488  -4.195  72.285  1.00 53.98           O  
ATOM   1759  H   TYR F 139      77.760  -3.349  66.116  1.00 46.39           H  
ATOM   1760  HA  TYR F 139      75.439  -4.771  65.991  1.00 39.17           H  
ATOM   1761  HB2 TYR F 139      75.669  -2.039  66.648  1.00 39.35           H  
ATOM   1762  HB3 TYR F 139      74.297  -2.832  66.532  1.00 39.35           H  
ATOM   1763  HD1 TYR F 139      74.034  -4.796  68.199  1.00 55.00           H  
ATOM   1764  HD2 TYR F 139      76.617  -1.802  68.783  1.00 59.93           H  
ATOM   1765  HE1 TYR F 139      74.119  -5.316  70.447  1.00 64.58           H  
ATOM   1766  HE2 TYR F 139      76.715  -2.329  71.032  1.00 54.45           H  
ATOM   1767  HH  TYR F 139      76.027  -3.685  72.679  1.00 65.33           H  
ATOM   1768  N   HIS F 140      74.702  -3.977  63.784  1.00 40.59           N  
ATOM   1769  CA  HIS F 140      74.507  -3.826  62.348  1.00 40.19           C  
ATOM   1770  C   HIS F 140      73.023  -3.610  62.091  1.00 37.02           C  
ATOM   1771  O   HIS F 140      72.189  -4.371  62.591  1.00 39.01           O  
ATOM   1772  CB  HIS F 140      75.024  -5.066  61.600  1.00 31.60           C  
ATOM   1773  CG  HIS F 140      75.125  -4.895  60.113  1.00 28.22           C  
ATOM   1774  ND1 HIS F 140      75.685  -5.853  59.294  1.00 25.61           N  
ATOM   1775  CD2 HIS F 140      74.756  -3.877  59.299  1.00 31.78           C  
ATOM   1776  CE1 HIS F 140      75.637  -5.443  58.039  1.00 27.42           C  
ATOM   1777  NE2 HIS F 140      75.082  -4.245  58.015  1.00 27.56           N  
ATOM   1778  H   HIS F 140      74.056  -4.386  64.178  1.00 49.27           H  
ATOM   1779  HA  HIS F 140      74.987  -3.052  62.012  1.00 48.78           H  
ATOM   1780  HB2 HIS F 140      75.910  -5.280  61.931  1.00 38.48           H  
ATOM   1781  HB3 HIS F 140      74.419  -5.805  61.770  1.00 38.48           H  
ATOM   1782  HD2 HIS F 140      74.357  -3.079  59.560  1.00 38.69           H  
ATOM   1783  HE1 HIS F 140      75.943  -5.917  57.300  1.00 33.46           H  
ATOM   1784  HE2 HIS F 140      74.947  -3.771  57.310  1.00 33.63           H  
ATOM   1785  N   GLY F 141      72.697  -2.560  61.341  1.00 28.34           N  
ATOM   1786  CA  GLY F 141      71.315  -2.269  61.013  1.00 34.67           C  
ATOM   1787  C   GLY F 141      71.218  -1.693  59.618  1.00 32.87           C  
ATOM   1788  O   GLY F 141      72.193  -1.168  59.073  1.00 36.79           O  
ATOM   1789  H   GLY F 141      73.262  -2.002  61.012  1.00 34.57           H  
ATOM   1790  HA2 GLY F 141      70.788  -3.081  61.055  1.00 42.17           H  
ATOM   1791  HA3 GLY F 141      70.955  -1.625  61.644  1.00 42.17           H  
ATOM   1792  N   ARG F 142      70.088  -1.920  58.932  1.00 35.15           N  
ATOM   1793  CA  ARG F 142      69.839  -1.507  57.547  1.00 34.31           C  
ATOM   1794  C   ARG F 142      68.383  -1.085  57.359  1.00 32.71           C  
ATOM   1795  O   ARG F 142      67.505  -1.794  57.860  1.00 34.08           O  
ATOM   1796  CB  ARG F 142      70.210  -2.614  56.509  1.00 33.43           C  
ATOM   1797  CG  ARG F 142      69.802  -2.292  55.035  1.00 37.03           C  
ATOM   1798  CD  ARG F 142      70.313  -3.278  53.980  1.00 27.96           C  
ATOM   1799  NE  ARG F 142      69.886  -3.005  52.609  1.00 32.37           N  
ATOM   1800  CZ  ARG F 142      68.894  -3.578  51.919  1.00 36.90           C  
ATOM   1801  NH1 ARG F 142      68.060  -4.444  52.500  1.00 41.95           N  
ATOM   1802  NH2 ARG F 142      68.775  -3.290  50.622  1.00 37.38           N1+
ATOM   1803  H   ARG F 142      69.312  -2.390  59.399  1.00 42.74           H  
ATOM   1804  HA  ARG F 142      70.477  -0.653  57.400  1.00 41.74           H  
ATOM   1805  HB2 ARG F 142      71.285  -2.789  56.556  1.00 40.68           H  
ATOM   1806  HB3 ARG F 142      69.731  -3.550  56.798  1.00 40.68           H  
ATOM   1807  HG2 ARG F 142      68.735  -2.150  54.889  1.00 44.99           H  
ATOM   1808  HG3 ARG F 142      70.278  -1.336  54.811  1.00 44.99           H  
ATOM   1809  HD2 ARG F 142      71.359  -3.018  53.849  1.00 34.11           H  
ATOM   1810  HD3 ARG F 142      70.260  -4.327  54.267  1.00 34.11           H  
ATOM   1811  HE  ARG F 142      70.503  -2.335  52.133  1.00 39.41           H  
ATOM   1812 HH11 ARG F 142      68.229  -4.742  53.454  1.00 50.90           H  
ATOM   1813 HH12 ARG F 142      67.283  -4.860  52.008  1.00 50.90           H  
ATOM   1814 HH21 ARG F 142      69.525  -2.760  50.196  1.00 45.41           H  
ATOM   1815 HH22 ARG F 142      68.075  -3.712  50.025  1.00 45.41           H  
ATOM   1816  N   ASN F 143      68.148  -0.044  56.540  1.00 38.74           N  
ATOM   1817  CA  ASN F 143      66.844   0.220  55.948  1.00 28.46           C  
ATOM   1818  C   ASN F 143      66.904  -0.123  54.468  1.00 35.11           C  
ATOM   1819  O   ASN F 143      67.829   0.302  53.768  1.00 38.99           O  
ATOM   1820  CB  ASN F 143      66.456   1.686  56.120  1.00 26.99           C  
ATOM   1821  CG  ASN F 143      65.948   1.984  57.497  1.00 29.37           C  
ATOM   1822  OD1 ASN F 143      65.886   1.105  58.352  1.00 32.13           O  
ATOM   1823  ND2 ASN F 143      65.578   3.229  57.726  1.00 37.60           N  
ATOM   1824  H   ASN F 143      68.757   0.503  56.275  1.00 47.05           H  
ATOM   1825  HA  ASN F 143      66.170  -0.329  56.378  1.00 34.71           H  
ATOM   1826  HB2 ASN F 143      67.235   2.242  55.958  1.00 32.95           H  
ATOM   1827  HB3 ASN F 143      65.755   1.905  55.486  1.00 32.95           H  
ATOM   1828 HD21 ASN F 143      65.279   3.453  58.501  1.00 45.68           H  
ATOM   1829 HD22 ASN F 143      65.636   3.816  57.101  1.00 45.68           H  
ATOM   1830  N   LEU F 144      65.946  -0.937  54.000  1.00 33.79           N  
ATOM   1831  CA  LEU F 144      65.714  -1.146  52.568  1.00 33.14           C  
ATOM   1832  C   LEU F 144      64.746  -0.044  52.136  1.00 34.60           C  
ATOM   1833  O   LEU F 144      63.714   0.097  52.795  1.00 37.78           O  
ATOM   1834  CB  LEU F 144      65.126  -2.554  52.280  1.00 27.11           C  
ATOM   1835  CG  LEU F 144      65.181  -2.983  50.783  1.00 30.79           C  
ATOM   1836  CD1 LEU F 144      64.977  -4.494  50.612  1.00 38.83           C  
ATOM   1837  CD2 LEU F 144      64.202  -2.235  49.861  1.00 32.99           C  
ATOM   1838  H   LEU F 144      65.204  -1.233  54.626  1.00 41.11           H  
ATOM   1839  HA  LEU F 144      66.658  -1.057  52.031  1.00 40.32           H  
ATOM   1840  HB2 LEU F 144      65.699  -3.273  52.862  1.00 33.09           H  
ATOM   1841  HB3 LEU F 144      64.107  -2.638  52.660  1.00 33.09           H  
ATOM   1842  HG  LEU F 144      66.183  -2.768  50.412  1.00 37.50           H  
ATOM   1843 HD11 LEU F 144      65.071  -4.793  49.568  1.00 47.15           H  
ATOM   1844 HD12 LEU F 144      65.710  -5.067  51.173  1.00 47.15           H  
ATOM   1845 HD13 LEU F 144      63.983  -4.790  50.941  1.00 47.15           H  
ATOM   1846 HD21 LEU F 144      63.661  -2.904  49.193  1.00 40.15           H  
ATOM   1847 HD22 LEU F 144      63.456  -1.685  50.421  1.00 40.15           H  
ATOM   1848 HD23 LEU F 144      64.734  -1.526  49.225  1.00 40.15           H  
ATOM   1849  N   ASP F 145      65.063   0.678  51.053  1.00 40.62           N  
ATOM   1850  CA  ASP F 145      64.215   1.722  50.484  1.00 38.35           C  
ATOM   1851  C   ASP F 145      63.949   1.417  48.999  1.00 36.49           C  
ATOM   1852  O   ASP F 145      64.911   1.228  48.260  1.00 45.55           O  
ATOM   1853  CB  ASP F 145      64.775   3.164  50.630  1.00 41.84           C  
ATOM   1854  CG  ASP F 145      65.308   3.574  52.007  1.00 36.98           C  
ATOM   1855  OD1 ASP F 145      64.756   3.127  53.033  1.00 35.94           O  
ATOM   1856  OD2 ASP F 145      66.216   4.432  52.014  1.00 45.62           O1-
ATOM   1857  H   ASP F 145      65.869   0.427  50.493  1.00 49.31           H  
ATOM   1858  HA  ASP F 145      63.275   1.685  51.009  1.00 46.57           H  
ATOM   1859  HB2 ASP F 145      65.588   3.289  49.913  1.00 50.76           H  
ATOM   1860  HB3 ASP F 145      64.004   3.883  50.351  1.00 50.76           H  
ATOM   1861  N   TYR F 146      62.678   1.416  48.574  1.00 36.75           N  
ATOM   1862  CA  TYR F 146      62.242   1.279  47.176  1.00 35.36           C  
ATOM   1863  C   TYR F 146      60.787   1.795  47.053  1.00 42.14           C  
ATOM   1864  O   TYR F 146      60.030   1.668  48.019  1.00 43.97           O  
ATOM   1865  CB  TYR F 146      62.334  -0.206  46.727  1.00 32.05           C  
ATOM   1866  CG  TYR F 146      62.260  -0.468  45.222  1.00 40.63           C  
ATOM   1867  CD1 TYR F 146      63.210   0.095  44.344  1.00 44.55           C  
ATOM   1868  CD2 TYR F 146      61.254  -1.298  44.685  1.00 44.66           C  
ATOM   1869  CE1 TYR F 146      63.163  -0.178  42.962  1.00 37.34           C  
ATOM   1870  CE2 TYR F 146      61.186  -1.553  43.302  1.00 42.30           C  
ATOM   1871  CZ  TYR F 146      62.150  -1.006  42.441  1.00 43.14           C  
ATOM   1872  OH  TYR F 146      62.098  -1.278  41.107  1.00 41.19           O  
ATOM   1873  H   TYR F 146      61.923   1.591  49.240  1.00 44.66           H  
ATOM   1874  HA  TYR F 146      62.911   1.887  46.570  1.00 43.00           H  
ATOM   1875  HB2 TYR F 146      63.273  -0.639  47.066  1.00 39.02           H  
ATOM   1876  HB3 TYR F 146      61.563  -0.788  47.236  1.00 39.02           H  
ATOM   1877  HD1 TYR F 146      63.979   0.749  44.724  1.00 54.02           H  
ATOM   1878  HD2 TYR F 146      60.514  -1.733  45.332  1.00 54.14           H  
ATOM   1879  HE1 TYR F 146      63.909   0.254  42.311  1.00 45.37           H  
ATOM   1880  HE2 TYR F 146      60.403  -2.182  42.904  1.00 51.32           H  
ATOM   1881  HH  TYR F 146      62.873  -0.932  40.641  1.00 49.98           H  
ATOM   1882  N   PRO F 147      60.377   2.325  45.875  1.00 50.74           N  
ATOM   1883  CA  PRO F 147      58.948   2.411  45.488  1.00 48.22           C  
ATOM   1884  C   PRO F 147      58.211   1.051  45.449  1.00 56.92           C  
ATOM   1885  O   PRO F 147      58.786   0.025  45.794  1.00 65.02           O  
ATOM   1886  CB  PRO F 147      58.990   3.080  44.102  1.00 46.96           C  
ATOM   1887  CG  PRO F 147      60.299   3.851  44.081  1.00 45.04           C  
ATOM   1888  CD  PRO F 147      61.233   2.937  44.860  1.00 47.16           C  
ATOM   1889  HA  PRO F 147      58.454   3.068  46.206  1.00 58.42           H  
ATOM   1890  HB2 PRO F 147      59.005   2.322  43.316  1.00 56.91           H  
ATOM   1891  HB3 PRO F 147      58.130   3.725  43.920  1.00 56.91           H  
ATOM   1892  HG2 PRO F 147      60.655   4.082  43.077  1.00 54.60           H  
ATOM   1893  HG3 PRO F 147      60.178   4.792  44.620  1.00 54.60           H  
ATOM   1894  HD2 PRO F 147      61.620   2.162  44.201  1.00 57.15           H  
ATOM   1895  HD3 PRO F 147      62.068   3.500  45.277  1.00 57.15           H  
ATOM   1896  N   PHE F 148      56.919   1.046  45.073  1.00 63.54           N  
ATOM   1897  CA  PHE F 148      56.055  -0.161  45.048  1.00 69.08           C  
ATOM   1898  C   PHE F 148      55.800  -0.754  46.464  1.00 58.57           C  
ATOM   1899  O   PHE F 148      55.266  -1.852  46.637  1.00 57.92           O  
ATOM   1900  CB  PHE F 148      56.573  -1.162  43.969  1.00 60.71           C  
ATOM   1901  CG  PHE F 148      55.847  -2.484  43.789  1.00 66.78           C  
ATOM   1902  CD1 PHE F 148      54.580  -2.528  43.170  1.00 66.12           C  
ATOM   1903  CD2 PHE F 148      56.398  -3.672  44.314  1.00 68.49           C  
ATOM   1904  CE1 PHE F 148      53.923  -3.742  43.032  1.00 74.31           C  
ATOM   1905  CE2 PHE F 148      55.719  -4.874  44.174  1.00 68.65           C  
ATOM   1906  CZ  PHE F 148      54.494  -4.908  43.524  1.00 69.91           C  
ATOM   1907  H   PHE F 148      56.484   1.910  44.790  1.00 76.81           H  
ATOM   1908  HA  PHE F 148      55.074   0.177  44.714  1.00 83.45           H  
ATOM   1909  HB2 PHE F 148      56.533  -0.662  43.001  1.00 73.41           H  
ATOM   1910  HB3 PHE F 148      57.627  -1.393  44.122  1.00 73.41           H  
ATOM   1911  HD1 PHE F 148      54.128  -1.625  42.786  1.00 79.91           H  
ATOM   1912  HD2 PHE F 148      57.362  -3.650  44.797  1.00 82.75           H  
ATOM   1913  HE1 PHE F 148      52.961  -3.782  42.542  1.00 89.73           H  
ATOM   1914  HE2 PHE F 148      56.145  -5.788  44.558  1.00 82.94           H  
ATOM   1915  HZ  PHE F 148      53.979  -5.846  43.405  1.00 84.45           H  
ATOM   1916  N   GLY F 149      56.184   0.024  47.486  1.00 51.04           N  
ATOM   1917  CA  GLY F 149      56.508  -0.470  48.814  1.00 52.97           C  
ATOM   1918  C   GLY F 149      55.312  -1.046  49.562  1.00 55.95           C  
ATOM   1919  O   GLY F 149      55.495  -1.956  50.360  1.00 56.21           O  
ATOM   1920  H   GLY F 149      56.626   0.892  47.225  1.00 61.81           H  
ATOM   1921  HA2 GLY F 149      57.254  -1.254  48.693  1.00 64.12           H  
ATOM   1922  HA3 GLY F 149      56.955   0.330  49.403  1.00 64.12           H  
ATOM   1923  N   ASN F 150      54.087  -0.591  49.271  1.00 64.87           N  
ATOM   1924  CA  ASN F 150      52.850  -1.101  49.879  1.00 66.90           C  
ATOM   1925  C   ASN F 150      52.600  -2.590  49.606  1.00 63.67           C  
ATOM   1926  O   ASN F 150      51.929  -3.224  50.418  1.00 62.62           O  
ATOM   1927  CB  ASN F 150      51.641  -0.250  49.433  1.00 66.86           C  
ATOM   1928  CG  ASN F 150      51.636   1.153  50.042  1.00 82.72           C  
ATOM   1929  OD1 ASN F 150      52.235   1.390  51.086  1.00 76.00           O  
ATOM   1930  ND2 ASN F 150      50.956   2.099  49.407  1.00 73.89           N  
ATOM   1931  H   ASN F 150      54.003   0.120  48.561  1.00 78.40           H  
ATOM   1932  HA  ASN F 150      52.973  -0.997  50.957  1.00 80.84           H  
ATOM   1933  HB2 ASN F 150      51.584  -0.204  48.345  1.00 80.80           H  
ATOM   1934  HB3 ASN F 150      50.719  -0.727  49.771  1.00 80.80           H  
ATOM   1935 HD21 ASN F 150      50.930   3.033  49.786  1.00 89.23           H  
ATOM   1936 HD22 ASN F 150      50.458   1.907  48.551  1.00 89.23           H  
ATOM   1937  N   VAL F 151      53.162  -3.133  48.519  1.00 55.88           N  
ATOM   1938  CA  VAL F 151      53.114  -4.562  48.238  1.00 48.73           C  
ATOM   1939  C   VAL F 151      54.346  -5.272  48.839  1.00 45.43           C  
ATOM   1940  O   VAL F 151      54.202  -6.356  49.401  1.00 49.78           O  
ATOM   1941  CB  VAL F 151      53.037  -4.841  46.717  1.00 56.79           C  
ATOM   1942  CG1 VAL F 151      52.864  -6.336  46.387  1.00 48.39           C  
ATOM   1943  CG2 VAL F 151      51.898  -4.045  46.051  1.00 65.23           C  
ATOM   1944  H   VAL F 151      53.733  -2.567  47.899  1.00 67.62           H  
ATOM   1945  HA  VAL F 151      52.227  -5.003  48.699  1.00 59.04           H  
ATOM   1946  HB  VAL F 151      53.970  -4.506  46.262  1.00 68.70           H  
ATOM   1947 HG11 VAL F 151      52.703  -6.476  45.320  1.00 58.63           H  
ATOM   1948 HG12 VAL F 151      53.739  -6.923  46.662  1.00 58.63           H  
ATOM   1949 HG13 VAL F 151      52.004  -6.761  46.905  1.00 58.63           H  
ATOM   1950 HG21 VAL F 151      51.804  -4.293  44.994  1.00 78.84           H  
ATOM   1951 HG22 VAL F 151      50.938  -4.251  46.525  1.00 78.84           H  
ATOM   1952 HG23 VAL F 151      52.074  -2.970  46.104  1.00 78.84           H  
ATOM   1953  N   LEU F 152      55.529  -4.644  48.798  1.00 46.91           N  
ATOM   1954  CA  LEU F 152      56.759  -5.207  49.378  1.00 41.34           C  
ATOM   1955  C   LEU F 152      56.704  -5.323  50.910  1.00 44.63           C  
ATOM   1956  O   LEU F 152      57.232  -6.281  51.471  1.00 41.61           O  
ATOM   1957  CB  LEU F 152      57.985  -4.392  48.945  1.00 40.03           C  
ATOM   1958  CG  LEU F 152      58.206  -4.367  47.424  1.00 47.32           C  
ATOM   1959  CD1 LEU F 152      59.285  -3.336  47.052  1.00 48.91           C  
ATOM   1960  CD2 LEU F 152      58.501  -5.774  46.860  1.00 46.62           C  
ATOM   1961  H   LEU F 152      55.602  -3.746  48.338  1.00 56.85           H  
ATOM   1962  HA  LEU F 152      56.859  -6.223  48.998  1.00 50.16           H  
ATOM   1963  HB2 LEU F 152      57.890  -3.376  49.327  1.00 48.59           H  
ATOM   1964  HB3 LEU F 152      58.876  -4.806  49.417  1.00 48.59           H  
ATOM   1965  HG  LEU F 152      57.281  -4.018  46.968  1.00 57.35           H  
ATOM   1966 HD11 LEU F 152      58.827  -2.494  46.534  1.00 59.25           H  
ATOM   1967 HD12 LEU F 152      59.794  -2.934  47.928  1.00 59.25           H  
ATOM   1968 HD13 LEU F 152      60.058  -3.743  46.402  1.00 59.25           H  
ATOM   1969 HD21 LEU F 152      59.418  -5.813  46.275  1.00 56.50           H  
ATOM   1970 HD22 LEU F 152      58.628  -6.518  47.646  1.00 56.50           H  
ATOM   1971 HD23 LEU F 152      57.694  -6.117  46.216  1.00 56.50           H  
ATOM   1972  N   ARG F 153      55.977  -4.403  51.552  1.00 48.83           N  
ATOM   1973  CA  ARG F 153      55.574  -4.449  52.958  1.00 43.89           C  
ATOM   1974  C   ARG F 153      54.630  -5.636  53.286  1.00 39.41           C  
ATOM   1975  O   ARG F 153      54.379  -5.867  54.465  1.00 43.87           O  
ATOM   1976  CB  ARG F 153      54.945  -3.082  53.329  1.00 50.65           C  
ATOM   1977  CG  ARG F 153      55.946  -1.899  53.349  1.00 51.53           C  
ATOM   1978  CD  ARG F 153      55.268  -0.521  53.238  1.00 50.66           C  
ATOM   1979  NE  ARG F 153      56.250   0.564  53.132  1.00 60.39           N  
ATOM   1980  CZ  ARG F 153      56.041   1.785  52.614  1.00 61.76           C  
ATOM   1981  NH1 ARG F 153      54.882   2.143  52.050  1.00 68.35           N  
ATOM   1982  NH2 ARG F 153      57.037   2.668  52.654  1.00 46.86           N1+
ATOM   1983  H   ARG F 153      55.637  -3.607  51.015  1.00 59.15           H  
ATOM   1984  HA  ARG F 153      56.477  -4.591  53.555  1.00 53.22           H  
ATOM   1985  HB2 ARG F 153      54.143  -2.878  52.617  1.00 61.33           H  
ATOM   1986  HB3 ARG F 153      54.460  -3.137  54.302  1.00 61.33           H  
ATOM   1987  HG2 ARG F 153      56.538  -1.943  54.261  1.00 62.40           H  
ATOM   1988  HG3 ARG F 153      56.675  -1.985  52.544  1.00 62.40           H  
ATOM   1989  HD2 ARG F 153      54.600  -0.504  52.382  1.00 61.35           H  
ATOM   1990  HD3 ARG F 153      54.651  -0.314  54.107  1.00 61.35           H  
ATOM   1991  HE  ARG F 153      57.116   0.416  53.635  1.00 73.02           H  
ATOM   1992 HH11 ARG F 153      54.088   1.516  51.999  1.00 82.58           H  
ATOM   1993 HH12 ARG F 153      54.764   3.067  51.664  1.00 82.58           H  
ATOM   1994 HH21 ARG F 153      57.923   2.400  53.076  1.00 56.80           H  
ATOM   1995 HH22 ARG F 153      56.981   3.589  52.233  1.00 56.80           H  
ATOM   1996  N   LYS F 154      54.141  -6.378  52.279  1.00 39.64           N  
ATOM   1997  CA  LYS F 154      53.469  -7.670  52.448  1.00 35.33           C  
ATOM   1998  C   LYS F 154      54.454  -8.822  52.161  1.00 41.09           C  
ATOM   1999  O   LYS F 154      54.421  -9.824  52.869  1.00 42.32           O  
ATOM   2000  CB  LYS F 154      52.261  -7.803  51.490  1.00 41.44           C  
ATOM   2001  CG  LYS F 154      51.293  -6.607  51.477  1.00 65.14           C  
ATOM   2002  CD  LYS F 154      50.169  -6.791  50.445  1.00 74.63           C  
ATOM   2003  CE  LYS F 154      49.258  -5.561  50.325  1.00 60.75           C  
ATOM   2004  NZ  LYS F 154      48.192  -5.784  49.335  1.00 83.23           N1+
ATOM   2005  H   LYS F 154      54.352  -6.124  51.321  1.00 48.13           H  
ATOM   2006  HA  LYS F 154      53.109  -7.785  53.473  1.00 42.96           H  
ATOM   2007  HB2 LYS F 154      52.614  -7.963  50.471  1.00 50.29           H  
ATOM   2008  HB3 LYS F 154      51.712  -8.711  51.744  1.00 50.29           H  
ATOM   2009  HG2 LYS F 154      50.870  -6.465  52.473  1.00 78.73           H  
ATOM   2010  HG3 LYS F 154      51.839  -5.693  51.243  1.00 78.73           H  
ATOM   2011  HD2 LYS F 154      50.605  -7.011  49.469  1.00 90.11           H  
ATOM   2012  HD3 LYS F 154      49.570  -7.662  50.714  1.00 90.11           H  
ATOM   2013  HE2 LYS F 154      48.802  -5.328  51.287  1.00 73.46           H  
ATOM   2014  HE3 LYS F 154      49.833  -4.688  50.019  1.00 73.46           H  
ATOM   2015  HZ1 LYS F 154      48.602  -5.970  48.432  1.00100.44           H  
ATOM   2016  HZ2 LYS F 154      47.628  -6.572  49.615  1.00100.44           H  
ATOM   2017  HZ3 LYS F 154      47.611  -4.962  49.274  1.00100.44           H  
ATOM   2018  N   LEU F 155      55.284  -8.678  51.113  1.00 44.72           N  
ATOM   2019  CA  LEU F 155      56.198  -9.726  50.639  1.00 40.11           C  
ATOM   2020  C   LEU F 155      57.418  -9.964  51.549  1.00 33.75           C  
ATOM   2021  O   LEU F 155      58.022 -11.028  51.433  1.00 29.01           O  
ATOM   2022  CB  LEU F 155      56.708  -9.398  49.212  1.00 39.96           C  
ATOM   2023  CG  LEU F 155      55.639  -9.300  48.099  1.00 40.71           C  
ATOM   2024  CD1 LEU F 155      56.283  -8.816  46.780  1.00 39.21           C  
ATOM   2025  CD2 LEU F 155      54.846 -10.612  47.910  1.00 35.31           C  
ATOM   2026  H   LEU F 155      55.215  -7.844  50.547  1.00 54.22           H  
ATOM   2027  HA  LEU F 155      55.647 -10.668  50.611  1.00 48.69           H  
ATOM   2028  HB2 LEU F 155      57.278  -8.469  49.255  1.00 48.51           H  
ATOM   2029  HB3 LEU F 155      57.427 -10.161  48.909  1.00 48.51           H  
ATOM   2030  HG  LEU F 155      54.919  -8.538  48.390  1.00 49.42           H  
ATOM   2031 HD11 LEU F 155      55.798  -7.913  46.411  1.00 47.61           H  
ATOM   2032 HD12 LEU F 155      57.337  -8.575  46.912  1.00 47.61           H  
ATOM   2033 HD13 LEU F 155      56.235  -9.559  45.984  1.00 47.61           H  
ATOM   2034 HD21 LEU F 155      54.701 -10.872  46.861  1.00 42.93           H  
ATOM   2035 HD22 LEU F 155      55.341 -11.463  48.376  1.00 42.93           H  
ATOM   2036 HD23 LEU F 155      53.854 -10.530  48.354  1.00 42.93           H  
ATOM   2037  N   THR F 156      57.806  -8.970  52.360  1.00 37.39           N  
ATOM   2038  CA  THR F 156      58.952  -9.027  53.274  1.00 36.40           C  
ATOM   2039  C   THR F 156      58.807 -10.154  54.317  1.00 36.88           C  
ATOM   2040  O   THR F 156      57.804 -10.178  55.028  1.00 45.10           O  
ATOM   2041  CB  THR F 156      59.105  -7.690  54.050  1.00 38.75           C  
ATOM   2042  OG1 THR F 156      59.343  -6.629  53.142  1.00 39.55           O  
ATOM   2043  CG2 THR F 156      60.248  -7.654  55.085  1.00 42.42           C  
ATOM   2044  H   THR F 156      57.272  -8.112  52.350  1.00 45.42           H  
ATOM   2045  HA  THR F 156      59.849  -9.198  52.681  1.00 44.24           H  
ATOM   2046  HB  THR F 156      58.169  -7.469  54.567  1.00 47.06           H  
ATOM   2047  HG1 THR F 156      58.602  -6.572  52.515  1.00 48.02           H  
ATOM   2048 HG21 THR F 156      60.327  -6.672  55.544  1.00 51.46           H  
ATOM   2049 HG22 THR F 156      60.094  -8.361  55.899  1.00 51.46           H  
ATOM   2050 HG23 THR F 156      61.208  -7.887  54.623  1.00 51.46           H  
ATOM   2051  N   VAL F 157      59.812 -11.032  54.419  1.00 36.68           N  
ATOM   2052  CA  VAL F 157      59.876 -12.140  55.362  1.00 34.66           C  
ATOM   2053  C   VAL F 157      61.288 -12.281  55.910  1.00 36.11           C  
ATOM   2054  O   VAL F 157      62.273 -12.006  55.219  1.00 39.72           O  
ATOM   2055  CB  VAL F 157      59.441 -13.471  54.712  1.00 27.25           C  
ATOM   2056  CG1 VAL F 157      57.989 -13.408  54.294  1.00 43.39           C  
ATOM   2057  CG2 VAL F 157      60.323 -13.796  53.523  1.00 32.66           C  
ATOM   2058  H   VAL F 157      60.520 -10.936  53.941  1.00 44.57           H  
ATOM   2059  HA  VAL F 157      59.286 -11.933  56.104  1.00 42.15           H  
ATOM   2060  HB  VAL F 157      59.538 -14.183  55.364  1.00 33.26           H  
ATOM   2061 HG11 VAL F 157      57.741 -14.253  53.887  1.00 52.63           H  
ATOM   2062 HG12 VAL F 157      57.442 -13.245  55.078  1.00 52.63           H  
ATOM   2063 HG13 VAL F 157      57.876 -12.687  53.655  1.00 52.63           H  
ATOM   2064 HG21 VAL F 157      60.024 -14.630  53.127  1.00 39.75           H  
ATOM   2065 HG22 VAL F 157      60.254 -13.078  52.874  1.00 39.75           H  
ATOM   2066 HG23 VAL F 157      61.240 -13.883  53.825  1.00 39.75           H  
ATOM   2067  N   ASP F 158      61.374 -12.737  57.160  1.00 42.40           N  
ATOM   2068  CA  ASP F 158      62.617 -13.245  57.725  1.00 33.32           C  
ATOM   2069  C   ASP F 158      62.615 -14.753  57.535  1.00 35.63           C  
ATOM   2070  O   ASP F 158      61.662 -15.426  57.938  1.00 48.64           O  
ATOM   2071  CB  ASP F 158      62.755 -12.920  59.215  1.00 41.17           C  
ATOM   2072  CG  ASP F 158      62.992 -11.443  59.485  1.00 44.13           C  
ATOM   2073  OD1 ASP F 158      63.448 -10.728  58.568  1.00 46.21           O  
ATOM   2074  OD2 ASP F 158      62.763 -11.007  60.635  1.00 42.93           O1-
ATOM   2075  H   ASP F 158      60.711 -12.761  57.708  1.00 51.43           H  
ATOM   2076  HA  ASP F 158      63.372 -12.833  57.276  1.00 40.54           H  
ATOM   2077  HB2 ASP F 158      61.939 -13.179  59.670  1.00 49.96           H  
ATOM   2078  HB3 ASP F 158      63.508 -13.413  59.576  1.00 49.96           H  
ATOM   2079  N   VAL F 159      63.667 -15.284  56.919  1.00 36.12           N  
ATOM   2080  CA  VAL F 159      63.750 -16.705  56.603  1.00 36.24           C  
ATOM   2081  C   VAL F 159      64.952 -17.304  57.314  1.00 38.31           C  
ATOM   2082  O   VAL F 159      66.081 -16.831  57.141  1.00 42.32           O  
ATOM   2083  CB  VAL F 159      63.849 -16.948  55.087  1.00 37.98           C  
ATOM   2084  CG1 VAL F 159      64.011 -18.437  54.802  1.00 42.56           C  
ATOM   2085  CG2 VAL F 159      62.618 -16.396  54.381  1.00 44.37           C  
ATOM   2086  H   VAL F 159      64.355 -14.831  56.672  1.00 43.90           H  
ATOM   2087  HA  VAL F 159      62.952 -17.142  56.939  1.00 44.04           H  
ATOM   2088  HB  VAL F 159      64.627 -16.485  54.741  1.00 46.13           H  
ATOM   2089 HG11 VAL F 159      64.052 -18.572  53.842  1.00 51.63           H  
ATOM   2090 HG12 VAL F 159      64.831 -18.750  55.215  1.00 51.63           H  
ATOM   2091 HG13 VAL F 159      63.252 -18.914  55.171  1.00 51.63           H  
ATOM   2092 HG21 VAL F 159      62.702 -16.557  53.428  1.00 53.80           H  
ATOM   2093 HG22 VAL F 159      61.829 -16.846  54.724  1.00 53.80           H  
ATOM   2094 HG23 VAL F 159      62.556 -15.444  54.551  1.00 53.80           H  
ATOM   2095  N   GLN F 160      64.710 -18.358  58.091  1.00 44.40           N  
ATOM   2096  CA  GLN F 160      65.771 -19.145  58.712  1.00 42.48           C  
ATOM   2097  C   GLN F 160      66.068 -20.338  57.807  1.00 43.56           C  
ATOM   2098  O   GLN F 160      65.209 -21.202  57.604  1.00 42.45           O  
ATOM   2099  CB  GLN F 160      65.359 -19.602  60.109  1.00 48.74           C  
ATOM   2100  CG  GLN F 160      65.107 -18.452  61.084  1.00 59.53           C  
ATOM   2101  CD  GLN F 160      64.775 -18.929  62.483  1.00 55.70           C  
ATOM   2102  OE1 GLN F 160      64.456 -20.098  62.694  1.00 57.51           O  
ATOM   2103  NE2 GLN F 160      64.831 -18.018  63.446  1.00 59.45           N  
ATOM   2104  H   GLN F 160      63.919 -18.641  58.276  1.00 53.84           H  
ATOM   2105  HA  GLN F 160      66.574 -18.606  58.793  1.00 51.54           H  
ATOM   2106  HB2 GLN F 160      64.539 -20.116  60.039  1.00 59.05           H  
ATOM   2107  HB3 GLN F 160      66.066 -20.153  60.477  1.00 59.05           H  
ATOM   2108  HG2 GLN F 160      65.905 -17.902  61.136  1.00 71.99           H  
ATOM   2109  HG3 GLN F 160      64.360 -17.923  60.763  1.00 71.99           H  
ATOM   2110 HE21 GLN F 160      65.047 -17.207  63.258  1.00 71.90           H  
ATOM   2111 HE22 GLN F 160      64.652 -18.238  64.258  1.00 71.90           H  
ATOM   2112  N   PHE F 161      67.274 -20.371  57.250  1.00 48.43           N  
ATOM   2113  CA  PHE F 161      67.694 -21.445  56.358  1.00 44.23           C  
ATOM   2114  C   PHE F 161      68.335 -22.552  57.182  1.00 52.02           C  
ATOM   2115  O   PHE F 161      69.361 -22.330  57.835  1.00 56.18           O  
ATOM   2116  CB  PHE F 161      68.663 -20.918  55.305  1.00 40.28           C  
ATOM   2117  CG  PHE F 161      68.035 -19.969  54.331  1.00 41.45           C  
ATOM   2118  CD1 PHE F 161      67.665 -20.401  53.065  1.00 46.04           C  
ATOM   2119  CD2 PHE F 161      67.809 -18.648  54.679  1.00 41.63           C  
ATOM   2120  CE1 PHE F 161      67.086 -19.532  52.161  1.00 38.98           C  
ATOM   2121  CE2 PHE F 161      67.228 -17.773  53.783  1.00 42.45           C  
ATOM   2122  CZ  PHE F 161      66.866 -18.215  52.520  1.00 42.52           C  
ATOM   2123  H   PHE F 161      67.878 -19.771  57.376  1.00 58.67           H  
ATOM   2124  HA  PHE F 161      66.921 -21.811  55.901  1.00 53.64           H  
ATOM   2125  HB2 PHE F 161      69.385 -20.450  55.752  1.00 48.90           H  
ATOM   2126  HB3 PHE F 161      69.015 -21.669  54.802  1.00 48.90           H  
ATOM   2127  HD1 PHE F 161      67.809 -21.287  52.822  1.00 55.80           H  
ATOM   2128  HD2 PHE F 161      68.050 -18.347  55.525  1.00 50.52           H  
ATOM   2129  HE1 PHE F 161      66.845 -19.832  51.314  1.00 47.34           H  
ATOM   2130  HE2 PHE F 161      67.080 -16.887  54.026  1.00 51.50           H  
ATOM   2131  HZ  PHE F 161      66.475 -17.627  51.915  1.00 51.59           H  
ATOM   2132  N   LEU F 162      67.743 -23.740  57.136  1.00 48.83           N  
ATOM   2133  CA  LEU F 162      68.114 -24.830  58.025  1.00 47.71           C  
ATOM   2134  C   LEU F 162      68.998 -25.839  57.310  1.00 48.53           C  
ATOM   2135  O   LEU F 162      68.691 -26.259  56.189  1.00 49.41           O  
ATOM   2136  CB  LEU F 162      66.864 -25.528  58.557  1.00 45.67           C  
ATOM   2137  CG  LEU F 162      65.784 -24.633  59.158  1.00 45.99           C  
ATOM   2138  CD1 LEU F 162      64.614 -25.486  59.629  1.00 56.92           C  
ATOM   2139  CD2 LEU F 162      66.347 -23.808  60.308  1.00 47.75           C  
ATOM   2140  H   LEU F 162      67.112 -23.940  56.586  1.00 59.16           H  
ATOM   2141  HA  LEU F 162      68.624 -24.468  58.766  1.00 57.81           H  
ATOM   2142  HB2 LEU F 162      66.456 -26.013  57.823  1.00 55.36           H  
ATOM   2143  HB3 LEU F 162      67.139 -26.146  59.252  1.00 55.36           H  
ATOM   2144  HG  LEU F 162      65.463 -24.014  58.483  1.00 55.74           H  
ATOM   2145 HD11 LEU F 162      63.932 -24.907  60.006  1.00 68.87           H  
ATOM   2146 HD12 LEU F 162      64.252 -25.972  58.872  1.00 68.87           H  
ATOM   2147 HD13 LEU F 162      64.928 -26.109  60.303  1.00 68.87           H  
ATOM   2148 HD21 LEU F 162      65.639 -23.256  60.678  1.00 57.86           H  
ATOM   2149 HD22 LEU F 162      66.688 -24.408  60.990  1.00 57.86           H  
ATOM   2150 HD23 LEU F 162      67.063 -23.246  59.973  1.00 57.86           H  
ATOM   2151  N   LYS F 163      70.086 -26.229  57.969  1.00 48.64           N  
ATOM   2152  CA  LYS F 163      70.933 -27.335  57.538  1.00 53.53           C  
ATOM   2153  C   LYS F 163      70.831 -28.415  58.606  1.00 60.99           C  
ATOM   2154  O   LYS F 163      71.326 -28.235  59.724  1.00 60.29           O  
ATOM   2155  CB  LYS F 163      72.382 -26.892  57.352  1.00 58.55           C  
ATOM   2156  CG  LYS F 163      72.645 -26.011  56.136  1.00 59.12           C  
ATOM   2157  CD  LYS F 163      74.110 -25.589  56.102  1.00 55.82           C  
ATOM   2158  CE  LYS F 163      74.399 -24.606  54.982  1.00 56.67           C  
ATOM   2159  NZ  LYS F 163      75.728 -23.938  55.168  1.00 62.75           N1+
ATOM   2160  H   LYS F 163      70.360 -25.854  58.693  1.00 58.93           H  
ATOM   2161  HA  LYS F 163      70.617 -27.682  56.689  1.00 64.79           H  
ATOM   2162  HB2 LYS F 163      72.651 -26.389  58.137  1.00 70.82           H  
ATOM   2163  HB3 LYS F 163      72.934 -27.684  57.260  1.00 70.82           H  
ATOM   2164  HG2 LYS F 163      72.445 -26.505  55.326  1.00 71.50           H  
ATOM   2165  HG3 LYS F 163      72.093 -25.214  56.184  1.00 71.50           H  
ATOM   2166  HD2 LYS F 163      74.339 -25.164  56.943  1.00 67.55           H  
ATOM   2167  HD3 LYS F 163      74.664 -26.374  55.965  1.00 67.55           H  
ATOM   2168  HE2 LYS F 163      74.411 -25.078  54.135  1.00 68.56           H  
ATOM   2169  HE3 LYS F 163      73.713 -23.921  54.971  1.00 68.56           H  
ATOM   2170  HZ1 LYS F 163      75.878 -23.368  54.502  1.00 75.86           H  
ATOM   2171  HZ2 LYS F 163      75.740 -23.492  55.939  1.00 75.86           H  
ATOM   2172  HZ3 LYS F 163      76.376 -24.548  55.178  1.00 75.86           H  
ATOM   2173  N   ASN F 164      70.181 -29.529  58.272  1.00 62.33           N  
ATOM   2174  CA  ASN F 164      70.041 -30.647  59.203  1.00 64.87           C  
ATOM   2175  C   ASN F 164      69.363 -30.192  60.495  1.00 64.50           C  
ATOM   2176  O   ASN F 164      69.832 -30.461  61.603  1.00 67.94           O  
ATOM   2177  CB  ASN F 164      71.398 -31.287  59.499  1.00 73.05           C  
ATOM   2178  CG  ASN F 164      71.275 -32.582  60.283  1.00 82.28           C  
ATOM   2179  OD1 ASN F 164      70.328 -33.350  60.096  1.00 69.92           O  
ATOM   2180  ND2 ASN F 164      72.219 -32.818  61.187  1.00 85.21           N  
ATOM   2181  H   ASN F 164      69.811 -29.660  57.508  1.00 75.35           H  
ATOM   2182  HA  ASN F 164      69.477 -31.320  58.792  1.00 78.41           H  
ATOM   2183  HB2 ASN F 164      71.844 -31.484  58.661  1.00 88.22           H  
ATOM   2184  HB3 ASN F 164      71.932 -30.669  60.022  1.00 88.22           H  
ATOM   2185 HD21 ASN F 164      72.195 -33.538  61.657  1.00102.81           H  
ATOM   2186 HD22 ASN F 164      72.855 -32.251  61.302  1.00102.81           H  
ATOM   2187  N   GLY F 165      68.261 -29.461  60.344  1.00 63.43           N  
ATOM   2188  CA  GLY F 165      67.460 -29.038  61.471  1.00 63.76           C  
ATOM   2189  C   GLY F 165      68.006 -27.875  62.269  1.00 65.68           C  
ATOM   2190  O   GLY F 165      67.307 -27.382  63.166  1.00 61.89           O  
ATOM   2191  H   GLY F 165      67.959 -29.197  59.583  1.00 76.67           H  
ATOM   2192  HA2 GLY F 165      66.583 -28.781  61.145  1.00 77.07           H  
ATOM   2193  HA3 GLY F 165      67.364 -29.788  62.078  1.00 77.07           H  
ATOM   2194  N   GLN F 166      69.215 -27.412  61.973  1.00 65.14           N  
ATOM   2195  CA  GLN F 166      69.830 -26.309  62.691  1.00 65.05           C  
ATOM   2196  C   GLN F 166      69.881 -25.083  61.793  1.00 57.47           C  
ATOM   2197  O   GLN F 166      70.070 -25.185  60.576  1.00 50.63           O  
ATOM   2198  CB  GLN F 166      71.241 -26.677  63.159  1.00 71.01           C  
ATOM   2199  CG  GLN F 166      71.281 -27.583  64.379  1.00 73.52           C  
ATOM   2200  CD  GLN F 166      71.697 -26.839  65.645  1.00 82.80           C  
ATOM   2201  OE1 GLN F 166      72.631 -26.032  65.626  1.00 75.06           O  
ATOM   2202  NE2 GLN F 166      70.997 -27.100  66.747  1.00 66.19           N  
ATOM   2203  H   GLN F 166      69.707 -27.730  61.343  1.00 78.72           H  
ATOM   2204  HA  GLN F 166      69.305 -26.092  63.478  1.00 78.62           H  
ATOM   2205  HB2 GLN F 166      71.696 -27.137  62.436  1.00 85.77           H  
ATOM   2206  HB3 GLN F 166      71.715 -25.861  63.383  1.00 85.77           H  
ATOM   2207  HG2 GLN F 166      70.398 -27.956  64.526  1.00 88.79           H  
ATOM   2208  HG3 GLN F 166      71.922 -28.295  64.225  1.00 88.79           H  
ATOM   2209 HE21 GLN F 166      70.348 -27.663  66.720  1.00 79.99           H  
ATOM   2210 HE22 GLN F 166      71.194 -26.705  67.485  1.00 79.99           H  
ATOM   2211  N   ILE F 167      69.698 -23.920  62.410  1.00 54.95           N  
ATOM   2212  CA  ILE F 167      69.679 -22.655  61.683  1.00 47.18           C  
ATOM   2213  C   ILE F 167      71.078 -22.396  61.130  1.00 50.70           C  
ATOM   2214  O   ILE F 167      72.003 -22.069  61.878  1.00 50.37           O  
ATOM   2215  CB  ILE F 167      69.217 -21.501  62.577  1.00 44.56           C  
ATOM   2216  CG1 ILE F 167      67.828 -21.795  63.147  1.00 56.94           C  
ATOM   2217  CG2 ILE F 167      69.206 -20.194  61.793  1.00 46.03           C  
ATOM   2218  CD1 ILE F 167      67.352 -20.781  64.170  1.00 53.83           C  
ATOM   2219  H   ILE F 167      69.581 -23.835  63.258  1.00 66.50           H  
ATOM   2220  HA  ILE F 167      69.066 -22.730  60.935  1.00 57.18           H  
ATOM   2221  HB  ILE F 167      69.842 -21.415  63.314  1.00 54.03           H  
ATOM   2222 HG12 ILE F 167      67.189 -21.801  62.417  1.00 68.88           H  
ATOM   2223 HG13 ILE F 167      67.847 -22.663  63.578  1.00 68.88           H  
ATOM   2224 HG21 ILE F 167      68.914 -19.477  62.378  1.00 55.79           H  
ATOM   2225 HG22 ILE F 167      70.102 -20.012  61.469  1.00 55.79           H  
ATOM   2226 HG23 ILE F 167      68.594 -20.280  61.045  1.00 55.79           H  
ATOM   2227 HD11 ILE F 167      66.476 -21.045  64.491  1.00 65.15           H  
ATOM   2228 HD12 ILE F 167      67.982 -20.758  64.907  1.00 65.15           H  
ATOM   2229 HD13 ILE F 167      67.302 -19.908  63.750  1.00 65.15           H  
ATOM   2230  N   ALA F 168      71.236 -22.525  59.812  1.00 50.17           N  
ATOM   2231  CA  ALA F 168      72.523 -22.229  59.199  1.00 39.12           C  
ATOM   2232  C   ALA F 168      72.751 -20.725  59.104  1.00 44.24           C  
ATOM   2233  O   ALA F 168      73.843 -20.239  59.421  1.00 45.46           O  
ATOM   2234  CB  ALA F 168      72.601 -22.871  57.814  1.00 41.31           C  
ATOM   2235  H   ALA F 168      70.624 -22.778  59.262  1.00 60.77           H  
ATOM   2236  HA  ALA F 168      73.231 -22.609  59.743  1.00 47.50           H  
ATOM   2237  HB1 ALA F 168      73.461 -22.663  57.417  1.00 50.14           H  
ATOM   2238  HB2 ALA F 168      72.501 -23.831  57.905  1.00 50.14           H  
ATOM   2239  HB3 ALA F 168      71.887 -22.515  57.261  1.00 50.14           H  
ATOM   2240  N   PHE F 169      71.725 -19.975  58.709  1.00 51.48           N  
ATOM   2241  CA  PHE F 169      71.818 -18.524  58.625  1.00 44.58           C  
ATOM   2242  C   PHE F 169      70.420 -17.958  58.425  1.00 43.41           C  
ATOM   2243  O   PHE F 169      69.522 -18.632  57.911  1.00 37.33           O  
ATOM   2244  CB  PHE F 169      72.741 -18.077  57.488  1.00 35.13           C  
ATOM   2245  CG  PHE F 169      72.340 -18.591  56.141  1.00 33.21           C  
ATOM   2246  CD1 PHE F 169      71.611 -17.802  55.271  1.00 41.08           C  
ATOM   2247  CD2 PHE F 169      72.694 -19.864  55.741  1.00 42.83           C  
ATOM   2248  CE1 PHE F 169      71.240 -18.278  54.021  1.00 38.71           C  
ATOM   2249  CE2 PHE F 169      72.327 -20.345  54.496  1.00 48.07           C  
ATOM   2250  CZ  PHE F 169      71.600 -19.549  53.635  1.00 45.41           C  
ATOM   2251  H   PHE F 169      70.957 -20.288  58.482  1.00 62.33           H  
ATOM   2252  HA  PHE F 169      72.171 -18.180  59.460  1.00 54.06           H  
ATOM   2253  HB2 PHE F 169      72.738 -17.108  57.447  1.00 42.71           H  
ATOM   2254  HB3 PHE F 169      73.638 -18.398  57.671  1.00 42.71           H  
ATOM   2255  HD1 PHE F 169      71.366 -16.942  55.527  1.00 49.86           H  
ATOM   2256  HD2 PHE F 169      73.186 -20.405  56.316  1.00 51.96           H  
ATOM   2257  HE1 PHE F 169      70.749 -17.738  53.445  1.00 47.01           H  
ATOM   2258  HE2 PHE F 169      72.570 -21.205  54.240  1.00 58.24           H  
ATOM   2259  HZ  PHE F 169      71.354 -19.871  52.798  1.00 55.05           H  
ATOM   2260  N   THR F 170      70.259 -16.701  58.830  1.00 47.09           N  
ATOM   2261  CA  THR F 170      69.005 -15.977  58.706  1.00 42.93           C  
ATOM   2262  C   THR F 170      69.157 -14.875  57.664  1.00 39.52           C  
ATOM   2263  O   THR F 170      70.223 -14.269  57.526  1.00 38.48           O  
ATOM   2264  CB  THR F 170      68.579 -15.367  60.050  1.00 40.45           C  
ATOM   2265  OG1 THR F 170      68.452 -16.407  61.028  1.00 37.43           O  
ATOM   2266  CG2 THR F 170      67.251 -14.638  59.921  1.00 39.48           C  
ATOM   2267  H   THR F 170      70.886 -16.236  59.191  1.00 57.07           H  
ATOM   2268  HA  THR F 170      68.303 -16.582  58.419  1.00 52.08           H  
ATOM   2269  HB  THR F 170      69.250 -14.727  60.335  1.00 49.09           H  
ATOM   2270  HG1 THR F 170      69.193 -16.785  61.143  1.00 45.48           H  
ATOM   2271 HG21 THR F 170      66.990 -14.269  60.780  1.00 47.93           H  
ATOM   2272 HG22 THR F 170      67.330 -13.915  59.279  1.00 47.93           H  
ATOM   2273 HG23 THR F 170      66.562 -15.252  59.621  1.00 47.93           H  
ATOM   2274  N   GLY F 171      68.075 -14.611  56.940  1.00 41.52           N  
ATOM   2275  CA  GLY F 171      68.089 -13.578  55.924  1.00 36.94           C  
ATOM   2276  C   GLY F 171      66.725 -12.936  55.809  1.00 31.56           C  
ATOM   2277  O   GLY F 171      65.711 -13.506  56.219  1.00 39.82           O  
ATOM   2278  H   GLY F 171      67.322 -15.018  57.020  1.00 50.39           H  
ATOM   2279  HA2 GLY F 171      68.738 -12.896  56.156  1.00 44.89           H  
ATOM   2280  HA3 GLY F 171      68.328 -13.962  55.066  1.00 44.89           H  
ATOM   2281  N   THR F 172      66.708 -11.752  55.211  1.00 32.33           N  
ATOM   2282  CA  THR F 172      65.477 -11.013  54.975  1.00 29.11           C  
ATOM   2283  C   THR F 172      65.326 -10.822  53.477  1.00 32.52           C  
ATOM   2284  O   THR F 172      66.247 -10.331  52.816  1.00 33.27           O  
ATOM   2285  CB  THR F 172      65.499  -9.652  55.678  1.00 38.27           C  
ATOM   2286  OG1 THR F 172      65.782  -9.830  57.072  1.00 34.35           O  
ATOM   2287  CG2 THR F 172      64.158  -8.955  55.519  1.00 43.54           C  
ATOM   2288  H   THR F 172      67.413 -11.349  54.929  1.00 39.35           H  
ATOM   2289  HA  THR F 172      64.719 -11.513  55.316  1.00 35.49           H  
ATOM   2290  HB  THR F 172      66.186  -9.094  55.282  1.00 46.48           H  
ATOM   2291  HG1 THR F 172      65.203 -10.329  57.421  1.00 41.78           H  
ATOM   2292 HG21 THR F 172      64.170  -8.103  55.983  1.00 52.81           H  
ATOM   2293 HG22 THR F 172      63.974  -8.799  54.579  1.00 52.81           H  
ATOM   2294 HG23 THR F 172      63.451  -9.506  55.890  1.00 52.81           H  
ATOM   2295  N   THR F 173      64.172 -11.184  52.914  1.00 32.43           N  
ATOM   2296  CA  THR F 173      63.929 -11.026  51.483  1.00 32.00           C  
ATOM   2297  C   THR F 173      62.426 -10.834  51.215  1.00 31.81           C  
ATOM   2298  O   THR F 173      61.622 -10.875  52.149  1.00 33.67           O  
ATOM   2299  CB  THR F 173      64.538 -12.204  50.656  1.00 34.91           C  
ATOM   2300  OG1 THR F 173      64.404 -11.970  49.266  1.00 34.50           O  
ATOM   2301  CG2 THR F 173      63.927 -13.586  50.956  1.00 33.41           C  
ATOM   2302  H   THR F 173      63.388 -11.520  53.467  1.00 39.48           H  
ATOM   2303  HA  THR F 173      64.397 -10.098  51.146  1.00 38.96           H  
ATOM   2304  HB  THR F 173      65.609 -12.249  50.856  1.00 42.45           H  
ATOM   2305  HG1 THR F 173      64.613 -12.787  48.780  1.00 41.96           H  
ATOM   2306 HG21 THR F 173      64.433 -14.369  50.389  1.00 40.64           H  
ATOM   2307 HG22 THR F 173      64.023 -13.838  52.012  1.00 40.64           H  
ATOM   2308 HG23 THR F 173      62.869 -13.628  50.697  1.00 40.64           H  
ATOM   2309  N   PHE F 174      62.096 -10.599  49.945  1.00 30.19           N  
ATOM   2310  CA  PHE F 174      60.746 -10.542  49.414  1.00 31.78           C  
ATOM   2311  C   PHE F 174      60.412 -11.933  48.870  1.00 37.21           C  
ATOM   2312  O   PHE F 174      61.212 -12.504  48.128  1.00 38.33           O  
ATOM   2313  CB  PHE F 174      60.670  -9.491  48.283  1.00 33.98           C  
ATOM   2314  CG  PHE F 174      61.091  -8.071  48.639  1.00 35.38           C  
ATOM   2315  CD1 PHE F 174      60.916  -7.557  49.944  1.00 36.41           C  
ATOM   2316  CD2 PHE F 174      61.520  -7.195  47.618  1.00 40.14           C  
ATOM   2317  CE1 PHE F 174      61.256  -6.245  50.228  1.00 38.80           C  
ATOM   2318  CE2 PHE F 174      61.821  -5.872  47.918  1.00 43.17           C  
ATOM   2319  CZ  PHE F 174      61.702  -5.404  49.219  1.00 35.64           C  
ATOM   2320  H   PHE F 174      62.836 -10.776  49.270  1.00 36.79           H  
ATOM   2321  HA  PHE F 174      60.046 -10.276  50.203  1.00 38.69           H  
ATOM   2322  HB2 PHE F 174      61.277  -9.820  47.437  1.00 41.34           H  
ATOM   2323  HB3 PHE F 174      59.646  -9.442  47.910  1.00 41.34           H  
ATOM   2324  HD1 PHE F 174      60.550  -8.177  50.747  1.00 44.26           H  
ATOM   2325  HD2 PHE F 174      61.611  -7.543  46.598  1.00 48.73           H  
ATOM   2326  HE1 PHE F 174      61.162  -5.883  51.241  1.00 47.12           H  
ATOM   2327  HE2 PHE F 174      62.137  -5.200  47.135  1.00 52.36           H  
ATOM   2328  HZ  PHE F 174      61.945  -4.377  49.445  1.00 43.32           H  
ATOM   2329  N   ILE F 175      59.239 -12.456  49.227  1.00 39.75           N  
ATOM   2330  CA  ILE F 175      58.704 -13.726  48.742  1.00 39.29           C  
ATOM   2331  C   ILE F 175      58.672 -13.810  47.198  1.00 38.27           C  
ATOM   2332  O   ILE F 175      57.926 -13.067  46.562  1.00 31.43           O  
ATOM   2333  CB  ILE F 175      57.293 -13.970  49.354  1.00 43.85           C  
ATOM   2334  CG1 ILE F 175      57.413 -14.283  50.860  1.00 61.05           C  
ATOM   2335  CG2 ILE F 175      56.393 -15.008  48.649  1.00 51.75           C  
ATOM   2336  CD1 ILE F 175      57.818 -15.728  51.179  1.00 61.28           C  
ATOM   2337  H   ILE F 175      58.683 -11.972  49.927  1.00 48.25           H  
ATOM   2338  HA  ILE F 175      59.382 -14.501  49.102  1.00 47.70           H  
ATOM   2339  HB  ILE F 175      56.756 -13.023  49.289  1.00 53.17           H  
ATOM   2340 HG12 ILE F 175      58.124 -13.609  51.337  1.00 73.82           H  
ATOM   2341 HG13 ILE F 175      56.460 -14.060  51.334  1.00 73.82           H  
ATOM   2342 HG21 ILE F 175      55.480 -15.191  49.217  1.00 62.66           H  
ATOM   2343 HG22 ILE F 175      56.082 -14.672  47.660  1.00 62.66           H  
ATOM   2344 HG23 ILE F 175      56.915 -15.955  48.529  1.00 62.66           H  
ATOM   2345 HD11 ILE F 175      58.020 -15.840  52.243  1.00 74.09           H  
ATOM   2346 HD12 ILE F 175      57.019 -16.422  50.918  1.00 74.09           H  
ATOM   2347 HD13 ILE F 175      58.716 -16.035  50.644  1.00 74.09           H  
ATOM   2348  N   GLY F 176      59.513 -14.693  46.643  1.00 43.94           N  
ATOM   2349  CA  GLY F 176      59.726 -14.856  45.206  1.00 37.28           C  
ATOM   2350  C   GLY F 176      61.155 -14.451  44.804  1.00 36.96           C  
ATOM   2351  O   GLY F 176      61.574 -14.785  43.694  1.00 31.54           O  
ATOM   2352  H   GLY F 176      60.111 -15.239  47.246  1.00 53.29           H  
ATOM   2353  HA2 GLY F 176      59.563 -15.900  44.938  1.00 45.30           H  
ATOM   2354  HA3 GLY F 176      59.020 -14.267  44.618  1.00 45.30           H  
ATOM   2355  N   TYR F 177      61.908 -13.767  45.681  1.00 36.00           N  
ATOM   2356  CA  TYR F 177      63.269 -13.293  45.438  1.00 31.07           C  
ATOM   2357  C   TYR F 177      64.248 -14.163  46.260  1.00 33.92           C  
ATOM   2358  O   TYR F 177      64.210 -14.115  47.491  1.00 38.77           O  
ATOM   2359  CB  TYR F 177      63.337 -11.789  45.804  1.00 34.44           C  
ATOM   2360  CG  TYR F 177      64.563 -11.068  45.278  1.00 35.75           C  
ATOM   2361  CD1 TYR F 177      64.542 -10.477  43.999  1.00 34.76           C  
ATOM   2362  CD2 TYR F 177      65.739 -11.016  46.050  1.00 33.65           C  
ATOM   2363  CE1 TYR F 177      65.717  -9.916  43.467  1.00 34.66           C  
ATOM   2364  CE2 TYR F 177      66.918 -10.468  45.511  1.00 30.54           C  
ATOM   2365  CZ  TYR F 177      66.916  -9.958  44.200  1.00 35.76           C  
ATOM   2366  OH  TYR F 177      68.079  -9.552  43.617  1.00 41.62           O  
ATOM   2367  H   TYR F 177      61.535 -13.506  46.592  1.00 43.76           H  
ATOM   2368  HA  TYR F 177      63.513 -13.376  44.381  1.00 37.84           H  
ATOM   2369  HB2 TYR F 177      62.467 -11.279  45.389  1.00 41.89           H  
ATOM   2370  HB3 TYR F 177      63.272 -11.643  46.882  1.00 41.89           H  
ATOM   2371  HD1 TYR F 177      63.641 -10.482  43.401  1.00 42.27           H  
ATOM   2372  HD2 TYR F 177      65.747 -11.429  47.047  1.00 40.94           H  
ATOM   2373  HE1 TYR F 177      65.696  -9.498  42.472  1.00 42.16           H  
ATOM   2374  HE2 TYR F 177      67.820 -10.475  46.103  1.00 37.21           H  
ATOM   2375  HH  TYR F 177      68.046  -9.762  42.669  1.00 50.51           H  
ATOM   2376  N   VAL F 178      65.084 -14.974  45.593  1.00 34.40           N  
ATOM   2377  CA  VAL F 178      65.981 -15.943  46.248  1.00 32.98           C  
ATOM   2378  C   VAL F 178      67.280 -15.326  46.818  1.00 35.05           C  
ATOM   2379  O   VAL F 178      67.969 -15.975  47.609  1.00 35.44           O  
ATOM   2380  CB  VAL F 178      66.390 -17.108  45.295  1.00 39.33           C  
ATOM   2381  CG1 VAL F 178      65.165 -17.898  44.816  1.00 38.20           C  
ATOM   2382  CG2 VAL F 178      67.312 -16.728  44.115  1.00 45.20           C  
ATOM   2383  H   VAL F 178      65.070 -14.970  44.573  1.00 41.84           H  
ATOM   2384  HA  VAL F 178      65.449 -16.377  47.098  1.00 40.14           H  
ATOM   2385  HB  VAL F 178      66.963 -17.818  45.894  1.00 47.76           H  
ATOM   2386 HG11 VAL F 178      65.465 -18.768  44.234  1.00 46.40           H  
ATOM   2387 HG12 VAL F 178      64.586 -18.262  45.665  1.00 46.40           H  
ATOM   2388 HG13 VAL F 178      64.509 -17.288  44.193  1.00 46.40           H  
ATOM   2389 HG21 VAL F 178      67.524 -17.595  43.489  1.00 54.80           H  
ATOM   2390 HG22 VAL F 178      66.868 -15.972  43.475  1.00 54.80           H  
ATOM   2391 HG23 VAL F 178      68.272 -16.334  44.448  1.00 54.80           H  
ATOM   2392  N   GLY F 179      67.622 -14.108  46.392  1.00 40.17           N  
ATOM   2393  CA  GLY F 179      68.805 -13.406  46.873  1.00 35.93           C  
ATOM   2394  C   GLY F 179      68.508 -12.790  48.247  1.00 33.59           C  
ATOM   2395  O   GLY F 179      67.363 -12.472  48.557  1.00 36.05           O  
ATOM   2396  H   GLY F 179      66.970 -13.599  45.814  1.00 48.76           H  
ATOM   2397  HA2 GLY F 179      69.668 -14.072  46.919  1.00 43.68           H  
ATOM   2398  HA3 GLY F 179      69.040 -12.622  46.160  1.00 43.68           H  
ATOM   2399  N   LEU F 180      69.543 -12.600  49.069  1.00 37.79           N  
ATOM   2400  CA  LEU F 180      69.474 -11.931  50.363  1.00 33.39           C  
ATOM   2401  C   LEU F 180      70.230 -10.613  50.301  1.00 28.70           C  
ATOM   2402  O   LEU F 180      71.440 -10.598  50.051  1.00 34.54           O  
ATOM   2403  CB  LEU F 180      70.054 -12.813  51.466  1.00 29.61           C  
ATOM   2404  CG  LEU F 180      69.434 -14.197  51.650  1.00 36.08           C  
ATOM   2405  CD1 LEU F 180      70.174 -14.943  52.747  1.00 43.90           C  
ATOM   2406  CD2 LEU F 180      67.953 -14.085  51.966  1.00 40.31           C  
ATOM   2407  H   LEU F 180      70.337 -12.848  48.850  1.00 45.91           H  
ATOM   2408  HA  LEU F 180      68.544 -11.740  50.564  1.00 40.63           H  
ATOM   2409  HB2 LEU F 180      70.995 -12.949  51.275  1.00 36.09           H  
ATOM   2410  HB3 LEU F 180      69.950 -12.343  52.308  1.00 36.09           H  
ATOM   2411  HG  LEU F 180      69.513 -14.704  50.827  1.00 43.85           H  
ATOM   2412 HD11 LEU F 180      69.778 -15.822  52.853  1.00 53.24           H  
ATOM   2413 HD12 LEU F 180      71.107 -15.029  52.496  1.00 53.24           H  
ATOM   2414 HD13 LEU F 180      70.098 -14.444  53.575  1.00 53.24           H  
ATOM   2415 HD21 LEU F 180      67.588 -14.976  52.087  1.00 48.94           H  
ATOM   2416 HD22 LEU F 180      67.842 -13.569  52.779  1.00 48.94           H  
ATOM   2417 HD23 LEU F 180      67.506 -13.642  51.229  1.00 48.94           H  
ATOM   2418  N   TRP F 181      69.496  -9.530  50.542  1.00 33.88           N  
ATOM   2419  CA  TRP F 181      70.075  -8.205  50.696  1.00 32.79           C  
ATOM   2420  C   TRP F 181      70.433  -7.915  52.156  1.00 26.54           C  
ATOM   2421  O   TRP F 181      71.112  -6.919  52.401  1.00 29.75           O  
ATOM   2422  CB  TRP F 181      69.111  -7.159  50.112  1.00 31.35           C  
ATOM   2423  CG  TRP F 181      69.005  -7.228  48.621  1.00 30.91           C  
ATOM   2424  CD1 TRP F 181      67.999  -7.770  47.897  1.00 30.22           C  
ATOM   2425  CD2 TRP F 181      70.026  -6.837  47.661  1.00 30.73           C  
ATOM   2426  NE1 TRP F 181      68.314  -7.691  46.553  1.00 31.46           N  
ATOM   2427  CE2 TRP F 181      69.536  -7.091  46.347  1.00 30.28           C  
ATOM   2428  CE3 TRP F 181      71.323  -6.288  47.773  1.00 28.50           C  
ATOM   2429  CZ2 TRP F 181      70.285  -6.787  45.200  1.00 36.01           C  
ATOM   2430  CZ3 TRP F 181      72.085  -5.976  46.631  1.00 31.46           C  
ATOM   2431  CH2 TRP F 181      71.567  -6.228  45.347  1.00 33.97           C  
ATOM   2432  H   TRP F 181      68.501  -9.617  50.695  1.00 41.21           H  
ATOM   2433  HA  TRP F 181      71.015  -8.132  50.143  1.00 39.90           H  
ATOM   2434  HB2 TRP F 181      68.120  -7.236  50.560  1.00 38.17           H  
ATOM   2435  HB3 TRP F 181      69.475  -6.157  50.349  1.00 38.17           H  
ATOM   2436  HD1 TRP F 181      67.100  -8.197  48.318  1.00 36.82           H  
ATOM   2437  HE1 TRP F 181      67.713  -8.049  45.818  1.00 38.31           H  
ATOM   2438  HE3 TRP F 181      71.715  -6.080  48.755  1.00 34.75           H  
ATOM   2439  HZ2 TRP F 181      69.893  -7.008  44.220  1.00 43.77           H  
ATOM   2440  HZ3 TRP F 181      73.060  -5.527  46.744  1.00 38.31           H  
ATOM   2441  HH2 TRP F 181      72.153  -5.986  44.474  1.00 41.33           H  
ATOM   2442  N   THR F 182      69.969  -8.751  53.102  1.00 29.87           N  
ATOM   2443  CA  THR F 182      70.186  -8.562  54.530  1.00 31.49           C  
ATOM   2444  C   THR F 182      70.233  -9.941  55.164  1.00 27.06           C  
ATOM   2445  O   THR F 182      69.332 -10.753  54.939  1.00 38.53           O  
ATOM   2446  CB  THR F 182      69.077  -7.714  55.159  1.00 36.14           C  
ATOM   2447  OG1 THR F 182      68.845  -6.553  54.348  1.00 35.89           O  
ATOM   2448  CG2 THR F 182      69.453  -7.293  56.574  1.00 33.27           C  
ATOM   2449  H   THR F 182      69.518  -9.460  52.917  1.00 36.40           H  
ATOM   2450  HA  THR F 182      71.027  -8.104  54.690  1.00 38.35           H  
ATOM   2451  HB  THR F 182      68.260  -8.234  55.212  1.00 43.93           H  
ATOM   2452  HG1 THR F 182      68.559  -6.783  53.592  1.00 43.63           H  
ATOM   2453 HG21 THR F 182      68.734  -6.775  56.969  1.00 40.48           H  
ATOM   2454 HG22 THR F 182      69.612  -8.078  57.122  1.00 40.48           H  
ATOM   2455 HG23 THR F 182      70.258  -6.752  56.557  1.00 40.48           H  
ATOM   2456  N   GLY F 183      71.268 -10.208  55.950  1.00 28.67           N  
ATOM   2457  CA  GLY F 183      71.423 -11.550  56.477  1.00 34.91           C  
ATOM   2458  C   GLY F 183      72.391 -11.601  57.633  1.00 36.56           C  
ATOM   2459  O   GLY F 183      73.114 -10.645  57.925  1.00 30.72           O  
ATOM   2460  H   GLY F 183      71.875  -9.646  56.186  1.00 34.96           H  
ATOM   2461  HA2 GLY F 183      70.563 -11.877  56.783  1.00 42.45           H  
ATOM   2462  HA3 GLY F 183      71.752 -12.135  55.776  1.00 42.45           H  
ATOM   2463  N   GLN F 184      72.393 -12.761  58.285  1.00 40.66           N  
ATOM   2464  CA  GLN F 184      73.179 -12.984  59.487  1.00 41.64           C  
ATOM   2465  C   GLN F 184      73.635 -14.433  59.509  1.00 45.63           C  
ATOM   2466  O   GLN F 184      72.838 -15.343  59.260  1.00 39.56           O  
ATOM   2467  CB  GLN F 184      72.367 -12.668  60.750  1.00 39.74           C  
ATOM   2468  CG  GLN F 184      73.105 -12.935  62.056  1.00 35.45           C  
ATOM   2469  CD  GLN F 184      72.175 -12.978  63.254  1.00 39.20           C  
ATOM   2470  OE1 GLN F 184      71.404 -13.924  63.426  1.00 41.05           O  
ATOM   2471  NE2 GLN F 184      72.248 -11.952  64.095  1.00 36.03           N  
ATOM   2472  H   GLN F 184      71.936 -13.448  58.042  1.00 49.35           H  
ATOM   2473  HA  GLN F 184      73.962 -12.411  59.475  1.00 50.52           H  
ATOM   2474  HB2 GLN F 184      72.126 -11.729  60.736  1.00 48.24           H  
ATOM   2475  HB3 GLN F 184      71.566 -13.216  60.748  1.00 48.24           H  
ATOM   2476  HG2 GLN F 184      73.556 -13.791  61.995  1.00 43.10           H  
ATOM   2477  HG3 GLN F 184      73.753 -12.228  62.204  1.00 43.10           H  
ATOM   2478 HE21 GLN F 184      72.801 -11.311  63.945  1.00 43.80           H  
ATOM   2479 HE22 GLN F 184      71.741 -11.929  64.790  1.00 43.80           H  
ATOM   2480  N   SER F 185      74.920 -14.636  59.794  1.00 45.22           N  
ATOM   2481  CA  SER F 185      75.453 -15.958  60.083  1.00 39.50           C  
ATOM   2482  C   SER F 185      75.691 -16.044  61.584  1.00 46.79           C  
ATOM   2483  O   SER F 185      76.455 -15.226  62.120  1.00 48.69           O  
ATOM   2484  CB  SER F 185      76.746 -16.204  59.313  1.00 37.62           C  
ATOM   2485  OG  SER F 185      77.149 -17.553  59.429  1.00 34.46           O  
ATOM   2486  H   SER F 185      75.509 -14.011  59.826  1.00 54.82           H  
ATOM   2487  HA  SER F 185      74.822 -16.644  59.814  1.00 47.96           H  
ATOM   2488  HB2 SER F 185      76.600 -15.997  58.377  1.00 45.70           H  
ATOM   2489  HB3 SER F 185      77.442 -15.633  59.674  1.00 45.70           H  
ATOM   2490  HG  SER F 185      77.835 -17.689  58.963  1.00 41.91           H  
ATOM   2491  N   PRO F 186      75.061 -16.974  62.305  1.00 50.42           N  
ATOM   2492  CA  PRO F 186      75.124 -16.927  63.775  1.00 42.59           C  
ATOM   2493  C   PRO F 186      76.557 -16.987  64.288  1.00 39.54           C  
ATOM   2494  O   PRO F 186      77.319 -17.899  63.961  1.00 38.37           O  
ATOM   2495  CB  PRO F 186      74.311 -18.155  64.206  1.00 39.64           C  
ATOM   2496  CG  PRO F 186      73.449 -18.496  63.026  1.00 48.37           C  
ATOM   2497  CD  PRO F 186      74.260 -18.116  61.824  1.00 51.14           C  
ATOM   2498  HA  PRO F 186      74.702 -16.117  64.102  1.00 51.67           H  
ATOM   2499  HB2 PRO F 186      74.910 -18.887  64.420  1.00 48.13           H  
ATOM   2500  HB3 PRO F 186      73.768 -17.935  64.979  1.00 48.13           H  
ATOM   2501  HG2 PRO F 186      73.252 -19.446  63.024  1.00 58.61           H  
ATOM   2502  HG3 PRO F 186      72.624 -17.987  63.061  1.00 58.61           H  
ATOM   2503  HD2 PRO F 186      74.833 -18.848  61.548  1.00 61.92           H  
ATOM   2504  HD3 PRO F 186      73.685 -17.850  61.089  1.00 61.92           H  
ATOM   2505  N   HIS F 187      76.913 -16.011  65.120  1.00 36.50           N  
ATOM   2506  CA  HIS F 187      78.224 -15.978  65.761  1.00 44.94           C  
ATOM   2507  C   HIS F 187      79.355 -15.960  64.739  1.00 40.67           C  
ATOM   2508  O   HIS F 187      80.460 -16.436  65.012  1.00 44.56           O  
ATOM   2509  CB  HIS F 187      78.400 -17.154  66.725  1.00 43.52           C  
ATOM   2510  CG  HIS F 187      77.446 -17.133  67.878  1.00 45.99           C  
ATOM   2511  ND1 HIS F 187      76.424 -18.048  68.016  1.00 40.23           N  
ATOM   2512  CD2 HIS F 187      77.353 -16.301  68.943  1.00 41.57           C  
ATOM   2513  CE1 HIS F 187      75.745 -17.783  69.118  1.00 44.97           C  
ATOM   2514  NE2 HIS F 187      76.288 -16.728  69.700  1.00 49.40           N  
ATOM   2515  H   HIS F 187      76.405 -15.350  65.330  1.00 44.36           H  
ATOM   2516  HA  HIS F 187      78.285 -15.157  66.273  1.00 54.49           H  
ATOM   2517  HB2 HIS F 187      78.258 -17.981  66.238  1.00 52.79           H  
ATOM   2518  HB3 HIS F 187      79.300 -17.131  67.085  1.00 52.79           H  
ATOM   2519  HD2 HIS F 187      77.906 -15.576  69.128  1.00 50.44           H  
ATOM   2520  HE1 HIS F 187      75.010 -18.259  69.432  1.00 54.52           H  
ATOM   2521  HE2 HIS F 187      76.020 -16.368  70.433  1.00 59.84           H  
ATOM   2522  N   LYS F 188      79.090 -15.410  63.557  1.00 35.48           N  
ATOM   2523  CA  LYS F 188      80.122 -15.293  62.538  1.00 36.46           C  
ATOM   2524  C   LYS F 188      80.170 -13.867  62.006  1.00 42.89           C  
ATOM   2525  O   LYS F 188      81.155 -13.153  62.225  1.00 38.82           O  
ATOM   2526  CB  LYS F 188      79.866 -16.296  61.411  1.00 43.67           C  
ATOM   2527  CG  LYS F 188      79.984 -17.760  61.849  1.00 49.05           C  
ATOM   2528  CD  LYS F 188      79.917 -18.720  60.663  1.00 46.62           C  
ATOM   2529  CE  LYS F 188      79.809 -20.168  61.125  1.00 46.90           C  
ATOM   2530  NZ  LYS F 188      79.556 -21.113  59.988  1.00 56.47           N1+
ATOM   2531  H   LYS F 188      78.323 -15.100  63.324  1.00 43.13           H  
ATOM   2532  HA  LYS F 188      80.990 -15.499  62.919  1.00 44.32           H  
ATOM   2533  HB2 LYS F 188      78.968 -16.160  61.070  1.00 52.96           H  
ATOM   2534  HB3 LYS F 188      80.515 -16.145  60.706  1.00 52.96           H  
ATOM   2535  HG2 LYS F 188      80.834 -17.892  62.297  1.00 59.42           H  
ATOM   2536  HG3 LYS F 188      79.254 -17.972  62.452  1.00 59.42           H  
ATOM   2537  HD2 LYS F 188      79.137 -18.513  60.125  1.00 56.50           H  
ATOM   2538  HD3 LYS F 188      80.722 -18.629  60.130  1.00 56.50           H  
ATOM   2539  HE2 LYS F 188      80.640 -20.427  61.553  1.00 56.84           H  
ATOM   2540  HE3 LYS F 188      79.074 -20.247  61.753  1.00 56.84           H  
ATOM   2541  HZ1 LYS F 188      79.513 -21.949  60.291  1.00 68.32           H  
ATOM   2542  HZ2 LYS F 188      78.787 -20.910  59.589  1.00 68.32           H  
ATOM   2543  HZ3 LYS F 188      80.215 -21.056  59.393  1.00 68.32           H  
ATOM   2544  N   PHE F 189      79.102 -13.427  61.344  1.00 44.66           N  
ATOM   2545  CA  PHE F 189      79.097 -12.101  60.739  1.00 37.95           C  
ATOM   2546  C   PHE F 189      77.686 -11.743  60.303  1.00 41.61           C  
ATOM   2547  O   PHE F 189      76.799 -12.599  60.236  1.00 39.46           O  
ATOM   2548  CB  PHE F 189      80.052 -12.020  59.548  1.00 31.43           C  
ATOM   2549  CG  PHE F 189      79.816 -13.075  58.507  1.00 33.27           C  
ATOM   2550  CD1 PHE F 189      78.946 -12.845  57.459  1.00 37.14           C  
ATOM   2551  CD2 PHE F 189      80.472 -14.292  58.569  1.00 40.07           C  
ATOM   2552  CE1 PHE F 189      78.729 -13.814  56.493  1.00 40.80           C  
ATOM   2553  CE2 PHE F 189      80.259 -15.263  57.606  1.00 40.18           C  
ATOM   2554  CZ  PHE F 189      79.386 -15.022  56.568  1.00 39.39           C  
ATOM   2555  H   PHE F 189      78.376 -13.875  61.233  1.00 54.15           H  
ATOM   2556  HA  PHE F 189      79.372 -11.458  61.411  1.00 46.10           H  
ATOM   2557  HB2 PHE F 189      79.946 -11.155  59.122  1.00 38.27           H  
ATOM   2558  HB3 PHE F 189      80.961 -12.122  59.871  1.00 38.27           H  
ATOM   2559  HD1 PHE F 189      78.501 -12.031  57.401  1.00 45.13           H  
ATOM   2560  HD2 PHE F 189      81.064 -14.460  59.267  1.00 48.64           H  
ATOM   2561  HE1 PHE F 189      78.140 -13.648  55.793  1.00 49.52           H  
ATOM   2562  HE2 PHE F 189      80.706 -16.077  57.659  1.00 48.77           H  
ATOM   2563  HZ  PHE F 189      79.239 -15.673  55.920  1.00 47.83           H  
ATOM   2564  N   THR F 190      77.488 -10.451  60.043  1.00 40.06           N  
ATOM   2565  CA  THR F 190      76.255  -9.921  59.479  1.00 33.42           C  
ATOM   2566  C   THR F 190      76.567  -9.233  58.157  1.00 33.74           C  
ATOM   2567  O   THR F 190      77.665  -8.702  57.960  1.00 36.75           O  
ATOM   2568  CB  THR F 190      75.578  -8.926  60.429  1.00 36.58           C  
ATOM   2569  OG1 THR F 190      76.540  -7.974  60.899  1.00 36.89           O  
ATOM   2570  CG2 THR F 190      74.963  -9.656  61.617  1.00 37.13           C  
ATOM   2571  H   THR F 190      78.078  -9.843  60.193  1.00 48.63           H  
ATOM   2572  HA  THR F 190      75.633 -10.648  59.317  1.00 40.66           H  
ATOM   2573  HB  THR F 190      74.871  -8.460  59.957  1.00 44.46           H  
ATOM   2574  HG1 THR F 190      76.898  -7.582  60.248  1.00 44.83           H  
ATOM   2575 HG21 THR F 190      74.537  -9.021  62.213  1.00 45.12           H  
ATOM   2576 HG22 THR F 190      74.299 -10.292  61.308  1.00 45.12           H  
ATOM   2577 HG23 THR F 190      75.652 -10.133  62.106  1.00 45.12           H  
ATOM   2578  N   VAL F 191      75.604  -9.258  57.241  1.00 34.61           N  
ATOM   2579  CA  VAL F 191      75.791  -8.682  55.915  1.00 32.68           C  
ATOM   2580  C   VAL F 191      74.552  -7.887  55.530  1.00 32.00           C  
ATOM   2581  O   VAL F 191      73.422  -8.275  55.844  1.00 27.98           O  
ATOM   2582  CB  VAL F 191      76.091  -9.763  54.856  1.00 36.87           C  
ATOM   2583  CG1 VAL F 191      76.395  -9.122  53.510  1.00 29.21           C  
ATOM   2584  CG2 VAL F 191      77.249 -10.647  55.301  1.00 34.91           C  
ATOM   2585  H   VAL F 191      74.828  -9.606  57.368  1.00 42.09           H  
ATOM   2586  HA  VAL F 191      76.542  -8.068  55.951  1.00 39.78           H  
ATOM   2587  HB  VAL F 191      75.307 -10.324  54.754  1.00 44.80           H  
ATOM   2588 HG11 VAL F 191      76.583  -9.819  52.863  1.00 35.61           H  
ATOM   2589 HG12 VAL F 191      75.624  -8.606  53.225  1.00 35.61           H  
ATOM   2590 HG13 VAL F 191      77.165  -8.540  53.604  1.00 35.61           H  
ATOM   2591 HG21 VAL F 191      77.417 -11.315  54.618  1.00 42.45           H  
ATOM   2592 HG22 VAL F 191      78.037 -10.097  55.427  1.00 42.45           H  
ATOM   2593 HG23 VAL F 191      77.012 -11.081  56.136  1.00 42.45           H  
ATOM   2594  N   SER F 192      74.778  -6.772  54.840  1.00 37.07           N  
ATOM   2595  CA  SER F 192      73.721  -6.005  54.199  1.00 32.20           C  
ATOM   2596  C   SER F 192      74.291  -5.414  52.920  1.00 34.04           C  
ATOM   2597  O   SER F 192      75.489  -5.125  52.836  1.00 29.17           O  
ATOM   2598  CB  SER F 192      73.177  -4.889  55.096  1.00 28.93           C  
ATOM   2599  OG  SER F 192      74.072  -3.798  55.146  1.00 20.62           O  
ATOM   2600  H   SER F 192      75.559  -6.431  54.726  1.00 45.05           H  
ATOM   2601  HA  SER F 192      72.978  -6.591  53.987  1.00 39.20           H  
ATOM   2602  HB2 SER F 192      72.328  -4.584  54.740  1.00 35.27           H  
ATOM   2603  HB3 SER F 192      73.055  -5.237  55.993  1.00 35.27           H  
ATOM   2604  HG  SER F 192      73.748  -3.182  55.617  1.00 25.31           H  
ATOM   2605  N   GLY F 193      73.469  -5.335  51.865  1.00 38.63           N  
ATOM   2606  CA  GLY F 193      73.903  -4.895  50.537  1.00 29.49           C  
ATOM   2607  C   GLY F 193      73.034  -3.718  50.098  1.00 25.40           C  
ATOM   2608  O   GLY F 193      71.808  -3.814  50.181  1.00 31.54           O  
ATOM   2609  H   GLY F 193      72.497  -5.622  51.952  1.00 46.91           H  
ATOM   2610  HA2 GLY F 193      74.959  -4.639  50.499  1.00 35.95           H  
ATOM   2611  HA3 GLY F 193      73.760  -5.711  49.831  1.00 35.95           H  
ATOM   2612  N   ASP F 194      73.658  -2.646  49.592  1.00 34.10           N  
ATOM   2613  CA  ASP F 194      73.001  -1.436  49.080  1.00 31.46           C  
ATOM   2614  C   ASP F 194      73.486  -1.085  47.666  1.00 35.76           C  
ATOM   2615  O   ASP F 194      74.642  -1.331  47.326  1.00 34.02           O  
ATOM   2616  CB  ASP F 194      73.170  -0.198  50.000  1.00 36.21           C  
ATOM   2617  CG  ASP F 194      72.514  -0.303  51.377  1.00 39.81           C  
ATOM   2618  OD1 ASP F 194      71.630  -1.173  51.540  1.00 42.12           O  
ATOM   2619  OD2 ASP F 194      72.796   0.583  52.207  1.00 40.02           O1-
ATOM   2620  H   ASP F 194      74.674  -2.634  49.562  1.00 41.48           H  
ATOM   2621  HA  ASP F 194      71.932  -1.639  48.989  1.00 38.30           H  
ATOM   2622  HB2 ASP F 194      74.235  -0.019  50.155  1.00 44.01           H  
ATOM   2623  HB3 ASP F 194      72.765   0.690  49.517  1.00 44.01           H  
ATOM   2624  N   GLU F 195      72.569  -0.483  46.896  1.00 40.16           N  
ATOM   2625  CA  GLU F 195      72.701   0.047  45.536  1.00 36.84           C  
ATOM   2626  C   GLU F 195      73.937   0.915  45.299  1.00 36.84           C  
ATOM   2627  O   GLU F 195      74.128   1.878  46.041  1.00 35.36           O  
ATOM   2628  CB  GLU F 195      71.380   0.777  45.182  1.00 39.33           C  
ATOM   2629  CG  GLU F 195      71.366   1.987  44.222  1.00 43.04           C  
ATOM   2630  CD  GLU F 195      69.998   2.679  44.198  1.00 52.79           C  
ATOM   2631  OE1 GLU F 195      68.999   2.033  44.589  1.00 55.64           O  
ATOM   2632  OE2 GLU F 195      69.974   3.876  43.844  1.00 48.31           O1-
ATOM   2633  H   GLU F 195      71.634  -0.425  47.266  1.00 48.75           H  
ATOM   2634  HA  GLU F 195      72.775  -0.811  44.886  1.00 44.76           H  
ATOM   2635  HB2 GLU F 195      70.731   0.030  44.724  1.00 47.76           H  
ATOM   2636  HB3 GLU F 195      70.891   1.093  46.100  1.00 47.76           H  
ATOM   2637  HG2 GLU F 195      72.092   2.742  44.524  1.00 52.20           H  
ATOM   2638  HG3 GLU F 195      71.629   1.675  43.212  1.00 52.20           H  
ATOM   2639  N   ARG F 196      74.672   0.605  44.226  1.00 36.33           N  
ATOM   2640  CA  ARG F 196      75.720   1.447  43.671  1.00 42.13           C  
ATOM   2641  C   ARG F 196      75.485   1.558  42.160  1.00 44.90           C  
ATOM   2642  O   ARG F 196      75.897   0.668  41.417  1.00 32.11           O  
ATOM   2643  CB  ARG F 196      77.104   0.850  43.998  1.00 44.04           C  
ATOM   2644  CG  ARG F 196      78.279   1.758  43.592  1.00 49.57           C  
ATOM   2645  CD  ARG F 196      79.623   1.294  44.168  1.00 40.94           C  
ATOM   2646  NE  ARG F 196      80.673   2.298  43.928  1.00 37.15           N  
ATOM   2647  CZ  ARG F 196      81.749   2.207  43.132  1.00 36.62           C  
ATOM   2648  NH1 ARG F 196      81.988   1.128  42.384  1.00 31.44           N  
ATOM   2649  NH2 ARG F 196      82.606   3.231  43.091  1.00 38.32           N1+
ATOM   2650  H   ARG F 196      74.414  -0.210  43.678  1.00 44.15           H  
ATOM   2651  HA  ARG F 196      75.662   2.452  44.095  1.00 51.11           H  
ATOM   2652  HB2 ARG F 196      77.154   0.648  45.065  1.00 53.41           H  
ATOM   2653  HB3 ARG F 196      77.209  -0.117  43.518  1.00 53.41           H  
ATOM   2654  HG2 ARG F 196      78.345   1.783  42.503  1.00 60.05           H  
ATOM   2655  HG3 ARG F 196      78.093   2.785  43.906  1.00 60.05           H  
ATOM   2656  HD2 ARG F 196      79.531   1.080  45.233  1.00 49.69           H  
ATOM   2657  HD3 ARG F 196      79.928   0.355  43.715  1.00 49.69           H  
ATOM   2658  HE  ARG F 196      80.584   3.152  44.483  1.00 45.13           H  
ATOM   2659 HH11 ARG F 196      81.310   0.378  42.307  1.00 38.28           H  
ATOM   2660 HH12 ARG F 196      82.799   1.028  41.786  1.00 38.28           H  
ATOM   2661 HH21 ARG F 196      82.402   4.081  43.619  1.00 46.55           H  
ATOM   2662 HH22 ARG F 196      83.438   3.200  42.524  1.00 46.55           H  
ATOM   2663  N   ASP F 197      74.833   2.643  41.728  1.00 46.43           N  
ATOM   2664  CA  ASP F 197      74.667   2.973  40.311  1.00 42.29           C  
ATOM   2665  C   ASP F 197      75.989   3.506  39.738  1.00 42.24           C  
ATOM   2666  O   ASP F 197      76.307   4.682  39.919  1.00 51.91           O  
ATOM   2667  CB  ASP F 197      73.512   3.963  40.019  1.00 43.26           C  
ATOM   2668  CG  ASP F 197      72.121   3.504  40.457  1.00 56.50           C  
ATOM   2669  OD1 ASP F 197      71.938   2.289  40.680  1.00 46.93           O  
ATOM   2670  OD2 ASP F 197      71.226   4.375  40.459  1.00 69.05           O1-
ATOM   2671  H   ASP F 197      74.497   3.325  42.391  1.00 56.28           H  
ATOM   2672  HA  ASP F 197      74.426   2.049  39.779  1.00 51.31           H  
ATOM   2673  HB2 ASP F 197      73.724   4.907  40.525  1.00 52.47           H  
ATOM   2674  HB3 ASP F 197      73.474   4.164  38.948  1.00 52.47           H  
ATOM   2675  N   LYS F 198      76.736   2.636  39.057  1.00 38.83           N  
ATOM   2676  CA  LYS F 198      77.933   2.977  38.297  1.00 52.25           C  
ATOM   2677  C   LYS F 198      78.073   1.980  37.157  1.00 50.12           C  
ATOM   2678  O   LYS F 198      77.984   0.768  37.378  1.00 47.44           O  
ATOM   2679  CB  LYS F 198      79.180   2.981  39.195  1.00 50.55           C  
ATOM   2680  CG  LYS F 198      80.258   3.975  38.758  1.00 50.42           C  
ATOM   2681  CD  LYS F 198      81.200   4.319  39.906  1.00 50.67           C  
ATOM   2682  CE  LYS F 198      82.366   5.204  39.458  1.00 37.99           C  
ATOM   2683  NZ  LYS F 198      83.421   4.438  38.721  1.00 49.91           N1+
ATOM   2684  H   LYS F 198      76.484   1.817  38.983  1.00 47.15           H  
ATOM   2685  HA  LYS F 198      77.846   3.864  37.915  1.00 63.26           H  
ATOM   2686  HB2 LYS F 198      78.912   3.214  40.098  1.00 61.21           H  
ATOM   2687  HB3 LYS F 198      79.574   2.094  39.185  1.00 61.21           H  
ATOM   2688  HG2 LYS F 198      80.782   3.585  38.040  1.00 61.06           H  
ATOM   2689  HG3 LYS F 198      79.836   4.793  38.454  1.00 61.06           H  
ATOM   2690  HD2 LYS F 198      80.705   4.796  40.591  1.00 61.36           H  
ATOM   2691  HD3 LYS F 198      81.567   3.500  40.273  1.00 61.36           H  
ATOM   2692  HE2 LYS F 198      82.029   5.896  38.867  1.00 46.15           H  
ATOM   2693  HE3 LYS F 198      82.777   5.606  40.239  1.00 46.15           H  
ATOM   2694  HZ1 LYS F 198      84.077   4.986  38.471  1.00 60.45           H  
ATOM   2695  HZ2 LYS F 198      83.759   3.803  39.246  1.00 60.45           H  
ATOM   2696  HZ3 LYS F 198      83.071   4.057  37.996  1.00 60.45           H  
ATOM   2697  N   GLY F 199      78.289   2.492  35.949  1.00 51.54           N  
ATOM   2698  CA  GLY F 199      78.388   1.666  34.760  1.00 54.75           C  
ATOM   2699  C   GLY F 199      77.126   1.714  33.918  1.00 55.82           C  
ATOM   2700  O   GLY F 199      76.117   2.335  34.265  1.00 55.10           O  
ATOM   2701  H   GLY F 199      78.383   3.333  35.794  1.00 62.41           H  
ATOM   2702  HA2 GLY F 199      79.131   1.972  34.216  1.00 66.26           H  
ATOM   2703  HA3 GLY F 199      78.547   0.745  35.021  1.00 66.26           H  
ATOM   2704  N   TRP F 200      77.204   1.046  32.771  1.00 53.15           N  
ATOM   2705  CA  TRP F 200      76.114   1.011  31.810  1.00 49.52           C  
ATOM   2706  C   TRP F 200      75.511  -0.385  31.734  1.00 46.49           C  
ATOM   2707  O   TRP F 200      76.115  -1.376  32.153  1.00 44.52           O  
ATOM   2708  CB  TRP F 200      76.592   1.449  30.422  1.00 55.55           C  
ATOM   2709  CG  TRP F 200      76.659   2.937  30.256  1.00 63.13           C  
ATOM   2710  CD1 TRP F 200      75.611   3.787  30.046  1.00 65.40           C  
ATOM   2711  CD2 TRP F 200      77.834   3.749  30.284  1.00 59.67           C  
ATOM   2712  NE1 TRP F 200      76.061   5.079  29.945  1.00 68.66           N  
ATOM   2713  CE2 TRP F 200      77.423   5.084  30.087  1.00 71.27           C  
ATOM   2714  CE3 TRP F 200      79.194   3.479  30.458  1.00 63.35           C  
ATOM   2715  CZ2 TRP F 200      78.325   6.147  30.059  1.00 85.07           C  
ATOM   2716  CZ3 TRP F 200      80.091   4.536  30.432  1.00 74.56           C  
ATOM   2717  CH2 TRP F 200      79.651   5.855  30.232  1.00 87.99           C  
ATOM   2718  H   TRP F 200      77.896   0.598  32.526  1.00 64.33           H  
ATOM   2719  HA  TRP F 200      75.417   1.621  32.099  1.00 59.98           H  
ATOM   2720  HB2 TRP F 200      77.482   1.093  30.271  1.00 67.22           H  
ATOM   2721  HB3 TRP F 200      75.979   1.103  29.755  1.00 67.22           H  
ATOM   2722  HD1 TRP F 200      74.720   3.528  29.980  1.00 79.04           H  
ATOM   2723  HE1 TRP F 200      75.569   5.772  29.815  1.00 82.95           H  
ATOM   2724  HE3 TRP F 200      79.492   2.607  30.589  1.00 76.58           H  
ATOM   2725  HZ2 TRP F 200      78.037   7.022  29.927  1.00102.64           H  
ATOM   2726  HZ3 TRP F 200      80.998   4.370  30.550  1.00 90.03           H  
ATOM   2727  HH2 TRP F 200      80.274   6.544  30.218  1.00106.15           H  
ATOM   2728  N   TRP F 201      74.300  -0.445  31.175  1.00 45.12           N  
ATOM   2729  CA  TRP F 201      73.556  -1.699  31.145  1.00 39.87           C  
ATOM   2730  C   TRP F 201      74.346  -2.799  30.446  1.00 41.75           C  
ATOM   2731  O   TRP F 201      74.293  -3.963  30.859  1.00 39.85           O  
ATOM   2732  CB  TRP F 201      72.204  -1.482  30.461  1.00 48.18           C  
ATOM   2733  CG  TRP F 201      72.320  -1.111  29.023  1.00 43.63           C  
ATOM   2734  CD1 TRP F 201      72.404   0.149  28.502  1.00 40.49           C  
ATOM   2735  CD2 TRP F 201      72.374  -2.011  27.912  1.00 44.48           C  
ATOM   2736  NE1 TRP F 201      72.509   0.086  27.133  1.00 52.20           N  
ATOM   2737  CE2 TRP F 201      72.492  -1.229  26.747  1.00 46.65           C  
ATOM   2738  CE3 TRP F 201      72.338  -3.404  27.790  1.00 40.60           C  
ATOM   2739  CZ2 TRP F 201      72.571  -1.791  25.477  1.00 41.83           C  
ATOM   2740  CZ3 TRP F 201      72.419  -3.961  26.530  1.00 47.43           C  
ATOM   2741  CH2 TRP F 201      72.533  -3.156  25.390  1.00 48.30           C  
ATOM   2742  H   TRP F 201      73.891   0.218  30.811  1.00 54.71           H  
ATOM   2743  HA  TRP F 201      73.390  -1.989  32.055  1.00 48.40           H  
ATOM   2744  HB2 TRP F 201      71.691  -2.303  30.516  1.00 58.37           H  
ATOM   2745  HB3 TRP F 201      71.735  -0.766  30.916  1.00 58.37           H  
ATOM   2746  HD1 TRP F 201      72.392   0.934  29.001  1.00 49.14           H  
ATOM   2747  HE1 TRP F 201      72.574   0.762  26.605  1.00 63.20           H  
ATOM   2748  HE3 TRP F 201      72.262  -3.944  28.543  1.00 49.28           H  
ATOM   2749  HZ2 TRP F 201      72.646  -1.260  24.717  1.00 50.75           H  
ATOM   2750  HZ3 TRP F 201      72.397  -4.886  26.437  1.00 57.47           H  
ATOM   2751  HH2 TRP F 201      72.584  -3.559  24.554  1.00 58.52           H  
ATOM   2752  N   TRP F 202      75.070  -2.461  29.373  1.00 48.78           N  
ATOM   2753  CA  TRP F 202      75.813  -3.490  28.651  1.00 47.60           C  
ATOM   2754  C   TRP F 202      77.001  -4.009  29.457  1.00 51.04           C  
ATOM   2755  O   TRP F 202      77.483  -5.115  29.184  1.00 45.93           O  
ATOM   2756  CB  TRP F 202      76.276  -2.968  27.281  1.00 42.68           C  
ATOM   2757  CG  TRP F 202      76.844  -1.589  27.278  1.00 35.92           C  
ATOM   2758  CD1 TRP F 202      76.155  -0.422  27.139  1.00 44.52           C  
ATOM   2759  CD2 TRP F 202      78.224  -1.232  27.386  1.00 38.39           C  
ATOM   2760  NE1 TRP F 202      77.017   0.647  27.176  1.00 49.98           N  
ATOM   2761  CE2 TRP F 202      78.295   0.178  27.327  1.00 47.78           C  
ATOM   2762  CE3 TRP F 202      79.404  -1.964  27.536  1.00 35.43           C  
ATOM   2763  CZ2 TRP F 202      79.502   0.871  27.414  1.00 45.86           C  
ATOM   2764  CZ3 TRP F 202      80.603  -1.276  27.621  1.00 39.18           C  
ATOM   2765  CH2 TRP F 202      80.643   0.130  27.559  1.00 42.01           C  
ATOM   2766  H   TRP F 202      75.144  -1.666  29.053  1.00 59.10           H  
ATOM   2767  HA  TRP F 202      75.219  -4.239  28.481  1.00 57.68           H  
ATOM   2768  HB2 TRP F 202      76.963  -3.564  26.943  1.00 51.78           H  
ATOM   2769  HB3 TRP F 202      75.514  -2.967  26.681  1.00 51.78           H  
ATOM   2770  HD1 TRP F 202      75.233  -0.357  27.035  1.00 53.98           H  
ATOM   2771  HE1 TRP F 202      76.792   1.475  27.115  1.00 60.54           H  
ATOM   2772  HE3 TRP F 202      79.386  -2.893  27.578  1.00 43.07           H  
ATOM   2773  HZ2 TRP F 202      79.531   1.800  27.375  1.00 55.58           H  
ATOM   2774  HZ3 TRP F 202      81.396  -1.751  27.721  1.00 47.58           H  
ATOM   2775  HH2 TRP F 202      81.463   0.565  27.619  1.00 50.97           H  
ATOM   2776  N   GLU F 203      77.455  -3.262  30.470  1.00 54.38           N  
ATOM   2777  CA  GLU F 203      78.497  -3.775  31.357  1.00 47.90           C  
ATOM   2778  C   GLU F 203      77.953  -4.891  32.237  1.00 44.71           C  
ATOM   2779  O   GLU F 203      78.622  -5.913  32.443  1.00 46.52           O  
ATOM   2780  CB  GLU F 203      79.065  -2.646  32.223  1.00 54.36           C  
ATOM   2781  CG  GLU F 203      79.525  -1.416  31.446  1.00 47.12           C  
ATOM   2782  CD  GLU F 203      80.307  -0.441  32.303  1.00 43.45           C  
ATOM   2783  OE1 GLU F 203      81.159  -0.883  33.099  1.00 47.25           O  
ATOM   2784  OE2 GLU F 203      80.071   0.776  32.184  1.00 50.62           O1-
ATOM   2785  H   GLU F 203      77.182  -2.469  30.662  1.00 65.81           H  
ATOM   2786  HA  GLU F 203      79.221  -4.128  30.817  1.00 58.04           H  
ATOM   2787  HB2 GLU F 203      78.378  -2.358  32.844  1.00 65.79           H  
ATOM   2788  HB3 GLU F 203      79.831  -2.987  32.710  1.00 65.79           H  
ATOM   2789  HG2 GLU F 203      80.098  -1.700  30.716  1.00 57.11           H  
ATOM   2790  HG3 GLU F 203      78.748  -0.953  31.097  1.00 57.11           H  
ATOM   2791  N   ASN F 204      76.741  -4.709  32.771  1.00 38.80           N  
ATOM   2792  CA  ASN F 204      76.079  -5.790  33.489  1.00 38.91           C  
ATOM   2793  C   ASN F 204      75.776  -6.946  32.548  1.00 41.09           C  
ATOM   2794  O   ASN F 204      75.980  -8.115  32.898  1.00 39.58           O  
ATOM   2795  CB  ASN F 204      74.786  -5.276  34.127  1.00 42.17           C  
ATOM   2796  CG  ASN F 204      75.024  -4.117  35.093  1.00 42.99           C  
ATOM   2797  OD1 ASN F 204      76.123  -3.575  35.168  1.00 42.07           O  
ATOM   2798  ND2 ASN F 204      73.986  -3.728  35.824  1.00 42.73           N  
ATOM   2799  H   ASN F 204      76.288  -3.979  32.731  1.00 47.12           H  
ATOM   2800  HA  ASN F 204      76.660  -6.108  34.198  1.00 47.26           H  
ATOM   2801  HB2 ASN F 204      74.190  -4.966  33.427  1.00 51.16           H  
ATOM   2802  HB3 ASN F 204      74.369  -5.998  34.622  1.00 51.16           H  
ATOM   2803 HD21 ASN F 204      74.072  -3.079  36.382  1.00 51.84           H  
ATOM   2804 HD22 ASN F 204      73.228  -4.125  35.740  1.00 51.84           H  
ATOM   2805  N   ALA F 205      75.313  -6.629  31.334  1.00 39.97           N  
ATOM   2806  CA  ALA F 205      74.967  -7.657  30.359  1.00 40.40           C  
ATOM   2807  C   ALA F 205      76.186  -8.485  29.976  1.00 48.66           C  
ATOM   2808  O   ALA F 205      76.123  -9.719  29.919  1.00 51.19           O  
ATOM   2809  CB  ALA F 205      74.349  -7.007  29.121  1.00 44.55           C  
ATOM   2810  H   ALA F 205      75.191  -5.826  31.051  1.00 48.52           H  
ATOM   2811  HA  ALA F 205      74.311  -8.254  30.752  1.00 49.04           H  
ATOM   2812  HB1 ALA F 205      74.118  -7.700  28.482  1.00 54.02           H  
ATOM   2813  HB2 ALA F 205      73.551  -6.521  29.384  1.00 54.02           H  
ATOM   2814  HB3 ALA F 205      74.993  -6.398  28.729  1.00 54.02           H  
ATOM   2815  N   ILE F 206      77.310  -7.819  29.705  1.00 46.56           N  
ATOM   2816  CA  ILE F 206      78.528  -8.540  29.353  1.00 47.18           C  
ATOM   2817  C   ILE F 206      79.012  -9.359  30.540  1.00 51.34           C  
ATOM   2818  O   ILE F 206      79.440 -10.510  30.387  1.00 52.60           O  
ATOM   2819  CB  ILE F 206      79.610  -7.556  28.872  1.00 54.43           C  
ATOM   2820  CG1 ILE F 206      79.187  -6.896  27.559  1.00 51.24           C  
ATOM   2821  CG2 ILE F 206      80.942  -8.277  28.699  1.00 51.53           C  
ATOM   2822  CD1 ILE F 206      79.989  -5.651  27.224  1.00 41.71           C  
ATOM   2823  H   ILE F 206      77.393  -6.963  29.717  1.00 56.43           H  
ATOM   2824  HA  ILE F 206      78.330  -9.147  28.623  1.00 57.18           H  
ATOM   2825  HB  ILE F 206      79.714  -6.864  29.544  1.00 65.87           H  
ATOM   2826 HG12 ILE F 206      79.308  -7.531  26.836  1.00 62.04           H  
ATOM   2827 HG13 ILE F 206      78.254  -6.640  27.624  1.00 62.04           H  
ATOM   2828 HG21 ILE F 206      81.603  -7.646  28.373  1.00 62.39           H  
ATOM   2829 HG22 ILE F 206      81.221  -8.635  29.557  1.00 62.39           H  
ATOM   2830 HG23 ILE F 206      80.830  -8.999  28.061  1.00 62.39           H  
ATOM   2831 HD11 ILE F 206      79.665  -5.283  26.386  1.00 50.62           H  
ATOM   2832 HD12 ILE F 206      79.876  -5.001  27.936  1.00 50.62           H  
ATOM   2833 HD13 ILE F 206      80.925  -5.891  27.140  1.00 50.62           H  
ATOM   2834  N   ALA F 207      78.969  -8.774  31.739  1.00 51.95           N  
ATOM   2835  CA  ALA F 207      79.407  -9.487  32.932  1.00 53.05           C  
ATOM   2836  C   ALA F 207      78.557 -10.720  33.194  1.00 55.46           C  
ATOM   2837  O   ALA F 207      79.059 -11.715  33.727  1.00 58.16           O  
ATOM   2838  CB  ALA F 207      79.369  -8.550  34.138  1.00 52.58           C  
ATOM   2839  H   ALA F 207      78.694  -7.973  31.887  1.00 62.90           H  
ATOM   2840  HA  ALA F 207      80.323  -9.779  32.803  1.00 64.22           H  
ATOM   2841  HB1 ALA F 207      79.662  -9.036  34.924  1.00 63.66           H  
ATOM   2842  HB2 ALA F 207      79.960  -7.799  33.973  1.00 63.66           H  
ATOM   2843  HB3 ALA F 207      78.460  -8.234  34.263  1.00 63.66           H  
ATOM   2844  N   ALA F 208      77.276 -10.680  32.825  1.00 48.20           N  
ATOM   2845  CA  ALA F 208      76.386 -11.796  33.115  1.00 54.13           C  
ATOM   2846  C   ALA F 208      76.491 -12.899  32.068  1.00 59.91           C  
ATOM   2847  O   ALA F 208      76.537 -14.085  32.417  1.00 65.07           O  
ATOM   2848  CB  ALA F 208      74.945 -11.296  33.213  1.00 55.14           C  
ATOM   2849  H   ALA F 208      76.903 -10.026  32.410  1.00 58.40           H  
ATOM   2850  HA  ALA F 208      76.638 -12.177  33.971  1.00 65.51           H  
ATOM   2851  HB1 ALA F 208      74.362 -12.048  33.399  1.00 66.73           H  
ATOM   2852  HB2 ALA F 208      74.884 -10.645  33.929  1.00 66.73           H  
ATOM   2853  HB3 ALA F 208      74.696 -10.885  32.370  1.00 66.73           H  
ATOM   2854  N   LEU F 209      76.518 -12.535  30.783  1.00 65.09           N  
ATOM   2855  CA  LEU F 209      76.464 -13.530  29.713  1.00 61.72           C  
ATOM   2856  C   LEU F 209      77.813 -14.197  29.473  1.00 66.78           C  
ATOM   2857  O   LEU F 209      77.908 -15.434  29.421  1.00 64.82           O  
ATOM   2858  CB  LEU F 209      75.986 -12.881  28.416  1.00 53.42           C  
ATOM   2859  CG  LEU F 209      74.491 -12.911  28.121  1.00 60.74           C  
ATOM   2860  CD1 LEU F 209      74.168 -12.020  26.931  1.00 62.09           C  
ATOM   2861  CD2 LEU F 209      74.059 -14.343  27.857  1.00 55.14           C  
ATOM   2862  H   LEU F 209      76.567 -11.723  30.505  1.00 78.66           H  
ATOM   2863  HA  LEU F 209      75.831 -14.214  29.982  1.00 74.63           H  
ATOM   2864  HB2 LEU F 209      76.249 -11.948  28.437  1.00 64.66           H  
ATOM   2865  HB3 LEU F 209      76.426 -13.333  27.679  1.00 64.66           H  
ATOM   2866  HG  LEU F 209      73.996 -12.573  28.883  1.00 73.44           H  
ATOM   2867 HD11 LEU F 209      73.214 -12.056  26.759  1.00 75.07           H  
ATOM   2868 HD12 LEU F 209      74.432 -11.110  27.137  1.00 75.07           H  
ATOM   2869 HD13 LEU F 209      74.656 -12.338  26.156  1.00 75.07           H  
ATOM   2870 HD21 LEU F 209      73.109 -14.356  27.662  1.00 66.73           H  
ATOM   2871 HD22 LEU F 209      74.557 -14.689  27.100  1.00 66.73           H  
ATOM   2872 HD23 LEU F 209      74.242 -14.879  28.645  1.00 66.73           H  
ATOM   2873  N   PHE F 210      78.866 -13.391  29.314  1.00 66.53           N  
ATOM   2874  CA  PHE F 210      80.152 -13.888  28.836  1.00 68.74           C  
ATOM   2875  C   PHE F 210      81.170 -14.093  29.953  1.00 70.48           C  
ATOM   2876  O   PHE F 210      81.981 -15.024  29.874  1.00 75.24           O  
ATOM   2877  CB  PHE F 210      80.733 -12.887  27.824  1.00 59.48           C  
ATOM   2878  CG  PHE F 210      79.805 -12.594  26.672  1.00 68.19           C  
ATOM   2879  CD1 PHE F 210      79.410 -13.592  25.792  1.00 78.84           C  
ATOM   2880  CD2 PHE F 210      79.312 -11.312  26.486  1.00 66.61           C  
ATOM   2881  CE1 PHE F 210      78.554 -13.307  24.742  1.00 64.37           C  
ATOM   2882  CE2 PHE F 210      78.451 -11.022  25.438  1.00 63.55           C  
ATOM   2883  CZ  PHE F 210      78.072 -12.025  24.566  1.00 57.86           C  
ATOM   2884  H   PHE F 210      78.856 -12.547  29.479  1.00 80.40           H  
ATOM   2885  HA  PHE F 210      80.015 -14.744  28.400  1.00 83.04           H  
ATOM   2886  HB2 PHE F 210      80.915 -12.050  28.280  1.00 71.94           H  
ATOM   2887  HB3 PHE F 210      81.554 -13.252  27.459  1.00 71.94           H  
ATOM   2888  HD1 PHE F 210      79.723 -14.460  25.909  1.00 95.16           H  
ATOM   2889  HD2 PHE F 210      79.562 -10.635  27.073  1.00 80.49           H  
ATOM   2890  HE1 PHE F 210      78.303 -13.981  24.153  1.00 77.80           H  
ATOM   2891  HE2 PHE F 210      78.130 -10.157  25.322  1.00 76.82           H  
ATOM   2892  HZ  PHE F 210      77.494 -11.837  23.862  1.00 70.00           H  
ATOM   2893  N   ARG F 211      81.135 -13.276  30.994  1.00 71.55           N  
ATOM   2894  CA  ARG F 211      82.112 -13.325  32.058  1.00 71.22           C  
ATOM   2895  C   ARG F 211      81.705 -14.276  33.180  1.00 67.73           C  
ATOM   2896  O   ARG F 211      82.498 -14.468  34.111  1.00 72.11           O  
ATOM   2897  CB  ARG F 211      82.277 -11.895  32.597  1.00 65.80           C  
ATOM   2898  CG  ARG F 211      82.802 -10.917  31.544  1.00 80.76           C  
ATOM   2899  CD  ARG F 211      82.799  -9.474  32.021  1.00 80.06           C  
ATOM   2900  NE  ARG F 211      83.663  -9.250  33.179  1.00102.25           N  
ATOM   2901  CZ  ARG F 211      83.830  -8.070  33.783  1.00104.94           C  
ATOM   2902  NH1 ARG F 211      83.174  -6.999  33.353  1.00101.71           N  
ATOM   2903  NH2 ARG F 211      84.668  -7.946  34.814  1.00 88.28           N1+
ATOM   2904  H   ARG F 211      80.537 -12.669  31.106  1.00 86.42           H  
ATOM   2905  HA  ARG F 211      82.970 -13.637  31.732  1.00 86.03           H  
ATOM   2906  HB2 ARG F 211      81.415 -11.572  32.902  1.00 79.52           H  
ATOM   2907  HB3 ARG F 211      82.907 -11.908  33.334  1.00 79.52           H  
ATOM   2908  HG2 ARG F 211      83.715 -11.155  31.319  1.00 97.48           H  
ATOM   2909  HG3 ARG F 211      82.241 -10.971  30.755  1.00 97.48           H  
ATOM   2910  HD2 ARG F 211      83.112  -8.904  31.301  1.00 96.64           H  
ATOM   2911  HD3 ARG F 211      81.895  -9.228  32.272  1.00 96.64           H  
ATOM   2912  HE  ARG F 211      84.094  -9.925  33.493  1.00123.26           H  
ATOM   2913 HH11 ARG F 211      82.639  -7.063  32.682  1.00122.62           H  
ATOM   2914 HH12 ARG F 211      83.284  -6.241  33.744  1.00122.62           H  
ATOM   2915 HH21 ARG F 211      85.108  -8.629  35.095  1.00106.50           H  
ATOM   2916 HH22 ARG F 211      84.769  -7.182  35.197  1.00106.50           H  
ATOM   2917  N   ARG F 212      80.481 -14.829  33.145  1.00 77.77           N  
ATOM   2918  CA  ARG F 212      80.016 -15.775  34.159  1.00 77.36           C  
ATOM   2919  C   ARG F 212      80.173 -15.193  35.565  1.00 68.59           C  
ATOM   2920  O   ARG F 212      80.572 -15.882  36.507  1.00 59.59           O  
ATOM   2921  CB  ARG F 212      80.682 -17.144  34.060  1.00 82.71           C  
ATOM   2922  CG  ARG F 212      80.228 -18.024  32.902  1.00 99.23           C  
ATOM   2923  CD  ARG F 212      80.807 -19.448  33.072  1.00113.99           C  
ATOM   2924  NE  ARG F 212      80.209 -20.437  32.172  1.00132.39           N  
ATOM   2925  CZ  ARG F 212      80.652 -20.721  30.949  1.00130.40           C  
ATOM   2926  NH1 ARG F 212      81.709 -20.091  30.443  1.00121.60           N  
ATOM   2927  NH2 ARG F 212      80.025 -21.637  30.219  1.00123.12           N1+
ATOM   2928  H   ARG F 212      79.899 -14.666  32.533  1.00 93.88           H  
ATOM   2929  HA  ARG F 212      79.071 -15.923  33.995  1.00 93.39           H  
ATOM   2930  HB2 ARG F 212      81.638 -17.010  33.961  1.00 99.81           H  
ATOM   2931  HB3 ARG F 212      80.499 -17.631  34.879  1.00 99.81           H  
ATOM   2932  HG2 ARG F 212      79.259 -18.079  32.892  1.00119.63           H  
ATOM   2933  HG3 ARG F 212      80.548 -17.655  32.064  1.00119.63           H  
ATOM   2934  HD2 ARG F 212      81.760 -19.422  32.893  1.00137.35           H  
ATOM   2935  HD3 ARG F 212      80.649 -19.743  33.983  1.00137.35           H  
ATOM   2936  HE  ARG F 212      79.520 -20.866  32.454  1.00159.42           H  
ATOM   2937 HH11 ARG F 212      82.114 -19.491  30.907  1.00146.48           H  
ATOM   2938 HH12 ARG F 212      81.986 -20.283  29.652  1.00146.48           H  
ATOM   2939 HH21 ARG F 212      79.337 -22.043  30.538  1.00148.30           H  
ATOM   2940 HH22 ARG F 212      80.307 -21.824  29.429  1.00148.30           H  
ATOM   2941  N   HIS F 213      79.905 -13.897  35.696  1.00 65.53           N  
ATOM   2942  CA  HIS F 213      79.805 -13.274  37.002  1.00 57.10           C  
ATOM   2943  C   HIS F 213      78.463 -13.616  37.636  1.00 55.67           C  
ATOM   2944  O   HIS F 213      77.508 -14.003  36.956  1.00 63.69           O  
ATOM   2945  CB  HIS F 213      79.951 -11.765  36.880  1.00 55.68           C  
ATOM   2946  CG  HIS F 213      81.306 -11.333  36.441  1.00 59.75           C  
ATOM   2947  ND1 HIS F 213      81.668 -10.006  36.366  1.00 57.23           N  
ATOM   2948  CD2 HIS F 213      82.399 -12.047  36.083  1.00 64.50           C  
ATOM   2949  CE1 HIS F 213      82.927  -9.919  35.976  1.00 57.08           C  
ATOM   2950  NE2 HIS F 213      83.387 -11.142  35.777  1.00 66.88           N  
ATOM   2951  H   HIS F 213      79.776 -13.357  35.038  1.00 79.20           H  
ATOM   2952  HA  HIS F 213      80.513 -13.599  37.579  1.00 69.08           H  
ATOM   2953  HB2 HIS F 213      79.310 -11.440  36.229  1.00 67.38           H  
ATOM   2954  HB3 HIS F 213      79.777 -11.363  37.746  1.00 67.38           H  
ATOM   2955  HD1 HIS F 213      81.155  -9.339  36.545  1.00 69.24           H  
ATOM   2956  HD2 HIS F 213      82.468 -12.973  36.050  1.00 77.96           H  
ATOM   2957  HE1 HIS F 213      83.407  -9.131  35.862  1.00 69.05           H  
ATOM   2958  N   ILE F 214      78.390 -13.463  38.954  1.00 50.94           N  
ATOM   2959  CA  ILE F 214      77.200 -13.898  39.681  1.00 50.12           C  
ATOM   2960  C   ILE F 214      76.406 -12.704  40.196  1.00 44.23           C  
ATOM   2961  O   ILE F 214      76.968 -11.613  40.376  1.00 41.41           O  
ATOM   2962  CB  ILE F 214      77.573 -14.846  40.832  1.00 48.41           C  
ATOM   2963  CG1 ILE F 214      78.189 -14.077  42.000  1.00 39.56           C  
ATOM   2964  CG2 ILE F 214      78.550 -15.909  40.342  1.00 57.68           C  
ATOM   2965  CD1 ILE F 214      78.381 -14.920  43.245  1.00 43.02           C  
ATOM   2966  H   ILE F 214      79.006 -13.115  39.442  1.00 61.69           H  
ATOM   2967  HA  ILE F 214      76.627 -14.365  39.052  1.00 60.70           H  
ATOM   2968  HB  ILE F 214      76.758 -15.273  41.140  1.00 58.65           H  
ATOM   2969 HG12 ILE F 214      79.059 -13.742  41.730  1.00 48.03           H  
ATOM   2970 HG13 ILE F 214      77.606 -13.336  42.229  1.00 48.03           H  
ATOM   2971 HG21 ILE F 214      78.766 -16.503  41.078  1.00 69.77           H  
ATOM   2972 HG22 ILE F 214      78.135 -16.412  39.623  1.00 69.77           H  
ATOM   2973 HG23 ILE F 214      79.355 -15.474  40.020  1.00 69.77           H  
ATOM   2974 HD11 ILE F 214      78.771 -14.370  43.942  1.00 52.18           H  
ATOM   2975 HD12 ILE F 214      77.519 -15.258  43.534  1.00 52.18           H  
ATOM   2976 HD13 ILE F 214      78.973 -15.660  43.037  1.00 52.18           H  
ATOM   2977  N   PRO F 215      75.115 -12.871  40.471  1.00 43.29           N  
ATOM   2978  CA  PRO F 215      74.309 -11.741  40.942  1.00 42.05           C  
ATOM   2979  C   PRO F 215      74.730 -11.270  42.327  1.00 44.31           C  
ATOM   2980  O   PRO F 215      75.304 -12.010  43.129  1.00 42.52           O  
ATOM   2981  CB  PRO F 215      72.882 -12.301  40.953  1.00 44.34           C  
ATOM   2982  CG  PRO F 215      72.912 -13.453  39.977  1.00 48.51           C  
ATOM   2983  CD  PRO F 215      74.282 -14.043  40.143  1.00 50.88           C  
ATOM   2984  HA  PRO F 215      74.369 -10.998  40.321  1.00 51.02           H  
ATOM   2985  HB2 PRO F 215      72.653 -12.607  41.845  1.00 53.77           H  
ATOM   2986  HB3 PRO F 215      72.256 -11.618  40.667  1.00 53.77           H  
ATOM   2987  HG2 PRO F 215      72.224 -14.099  40.201  1.00 58.77           H  
ATOM   2988  HG3 PRO F 215      72.779 -13.128  39.072  1.00 58.77           H  
ATOM   2989  HD2 PRO F 215      74.295 -14.689  40.867  1.00 61.62           H  
ATOM   2990  HD3 PRO F 215      74.582 -14.461  39.320  1.00 61.62           H  
ATOM   2991  N   VAL F 216      74.443 -10.002  42.600  1.00 41.87           N  
ATOM   2992  CA  VAL F 216      74.889  -9.292  43.788  1.00 28.87           C  
ATOM   2993  C   VAL F 216      74.240  -9.813  45.088  1.00 41.38           C  
ATOM   2994  O   VAL F 216      74.919  -9.927  46.110  1.00 35.64           O  
ATOM   2995  CB  VAL F 216      74.622  -7.779  43.592  1.00 36.35           C  
ATOM   2996  CG1 VAL F 216      74.887  -6.922  44.827  1.00 40.99           C  
ATOM   2997  CG2 VAL F 216      75.451  -7.234  42.411  1.00 35.37           C  
ATOM   2998  H   VAL F 216      73.869  -9.464  41.957  1.00 50.80           H  
ATOM   2999  HA  VAL F 216      75.960  -9.448  43.900  1.00 35.20           H  
ATOM   3000  HB  VAL F 216      73.566  -7.645  43.349  1.00 44.18           H  
ATOM   3001 HG11 VAL F 216      74.603  -5.889  44.630  1.00 49.75           H  
ATOM   3002 HG12 VAL F 216      74.320  -7.238  45.700  1.00 49.75           H  
ATOM   3003 HG13 VAL F 216      75.941  -6.956  45.089  1.00 49.75           H  
ATOM   3004 HG21 VAL F 216      75.378  -6.152  42.334  1.00 43.01           H  
ATOM   3005 HG22 VAL F 216      76.510  -7.466  42.533  1.00 43.01           H  
ATOM   3006 HG23 VAL F 216      75.127  -7.650  41.457  1.00 43.01           H  
ATOM   3007  N   SER F 217      72.954 -10.152  45.025  1.00 44.67           N  
ATOM   3008  CA  SER F 217      72.201 -10.669  46.158  1.00 34.97           C  
ATOM   3009  C   SER F 217      72.469 -12.161  46.416  1.00 34.54           C  
ATOM   3010  O   SER F 217      72.255 -12.632  47.538  1.00 31.49           O  
ATOM   3011  CB  SER F 217      70.728 -10.364  45.876  1.00 29.39           C  
ATOM   3012  OG  SER F 217      70.302 -10.929  44.644  1.00 42.48           O  
ATOM   3013  H   SER F 217      72.428 -10.077  44.164  1.00 54.16           H  
ATOM   3014  HA  SER F 217      72.486 -10.127  47.063  1.00 42.53           H  
ATOM   3015  HB2 SER F 217      70.101 -10.695  46.703  1.00 35.83           H  
ATOM   3016  HB3 SER F 217      70.603  -9.294  45.815  1.00 35.83           H  
ATOM   3017  HG  SER F 217      69.509 -10.447  44.344  1.00 51.54           H  
ATOM   3018  N   TRP F 218      72.941 -12.904  45.398  1.00 38.87           N  
ATOM   3019  CA  TRP F 218      73.233 -14.322  45.560  1.00 35.77           C  
ATOM   3020  C   TRP F 218      74.562 -14.535  46.268  1.00 40.05           C  
ATOM   3021  O   TRP F 218      74.708 -15.500  47.027  1.00 34.33           O  
ATOM   3022  CB  TRP F 218      73.260 -15.022  44.197  1.00 36.90           C  
ATOM   3023  CG  TRP F 218      71.969 -14.959  43.442  1.00 41.14           C  
ATOM   3024  CD1 TRP F 218      70.884 -14.190  43.734  1.00 48.87           C  
ATOM   3025  CD2 TRP F 218      71.632 -15.691  42.255  1.00 51.60           C  
ATOM   3026  NE1 TRP F 218      69.890 -14.394  42.808  1.00 55.56           N  
ATOM   3027  CE2 TRP F 218      70.324 -15.311  41.888  1.00 55.95           C  
ATOM   3028  CE3 TRP F 218      72.308 -16.626  41.467  1.00 55.83           C  
ATOM   3029  CZ2 TRP F 218      69.677 -15.836  40.770  1.00 51.52           C  
ATOM   3030  CZ3 TRP F 218      71.663 -17.145  40.353  1.00 59.96           C  
ATOM   3031  CH2 TRP F 218      70.360 -16.747  40.018  1.00 50.76           C  
ATOM   3032  H   TRP F 218      73.088 -12.597  44.608  1.00 47.21           H  
ATOM   3033  HA  TRP F 218      72.528 -14.727  46.089  1.00 43.48           H  
ATOM   3034  HB2 TRP F 218      73.941 -14.603  43.648  1.00 44.84           H  
ATOM   3035  HB3 TRP F 218      73.474 -15.958  44.335  1.00 44.84           H  
ATOM   3036  HD1 TRP F 218      70.824 -13.608  44.457  1.00 59.20           H  
ATOM   3037  HE1 TRP F 218      69.122 -14.009  42.806  1.00 67.23           H  
ATOM   3038  HE3 TRP F 218      73.171 -16.894  41.684  1.00 67.55           H  
ATOM   3039  HZ2 TRP F 218      68.812 -15.576  40.546  1.00 62.38           H  
ATOM   3040  HZ3 TRP F 218      72.102 -17.767  39.820  1.00 72.51           H  
ATOM   3041  HH2 TRP F 218      69.952 -17.113  39.266  1.00 61.47           H  
ATOM   3042  N   LEU F 219      75.529 -13.637  46.051  1.00 38.47           N  
ATOM   3043  CA  LEU F 219      76.809 -13.742  46.741  1.00 32.18           C  
ATOM   3044  C   LEU F 219      76.652 -13.515  48.240  1.00 44.48           C  
ATOM   3045  O   LEU F 219      77.311 -14.184  49.045  1.00 48.98           O  
ATOM   3046  CB  LEU F 219      77.800 -12.743  46.151  1.00 31.83           C  
ATOM   3047  CG  LEU F 219      79.192 -12.728  46.782  1.00 38.54           C  
ATOM   3048  CD1 LEU F 219      79.865 -14.086  46.623  1.00 36.41           C  
ATOM   3049  CD2 LEU F 219      80.032 -11.625  46.162  1.00 38.06           C  
ATOM   3050  H   LEU F 219      75.468 -12.966  45.517  1.00 46.72           H  
ATOM   3051  HA  LEU F 219      77.163 -14.635  46.608  1.00 39.18           H  
ATOM   3052  HB2 LEU F 219      77.913 -12.949  45.210  1.00 38.76           H  
ATOM   3053  HB3 LEU F 219      77.429 -11.853  46.254  1.00 38.76           H  
ATOM   3054  HG  LEU F 219      79.115 -12.549  47.732  1.00 46.80           H  
ATOM   3055 HD11 LEU F 219      80.746 -14.051  47.029  1.00 44.26           H  
ATOM   3056 HD12 LEU F 219      79.324 -14.760  47.063  1.00 44.26           H  
ATOM   3057 HD13 LEU F 219      79.944 -14.291  45.678  1.00 44.26           H  
ATOM   3058 HD21 LEU F 219      80.907 -11.623  46.580  1.00 46.23           H  
ATOM   3059 HD22 LEU F 219      80.119 -11.792  45.211  1.00 46.23           H  
ATOM   3060 HD23 LEU F 219      79.592 -10.773  46.309  1.00 46.23           H  
ATOM   3061  N   ILE F 220      75.806 -12.560  48.635  1.00 39.26           N  
ATOM   3062  CA  ILE F 220      75.531 -12.365  50.055  1.00 31.62           C  
ATOM   3063  C   ILE F 220      75.043 -13.668  50.675  1.00 37.66           C  
ATOM   3064  O   ILE F 220      75.494 -14.074  51.753  1.00 39.43           O  
ATOM   3065  CB  ILE F 220      74.517 -11.224  50.259  1.00 30.13           C  
ATOM   3066  CG1 ILE F 220      75.174  -9.884  49.931  1.00 31.61           C  
ATOM   3067  CG2 ILE F 220      73.999 -11.227  51.687  1.00 27.72           C  
ATOM   3068  CD1 ILE F 220      74.253  -8.685  50.079  1.00 29.02           C  
ATOM   3069  H   ILE F 220      75.386 -12.022  48.112  1.00 47.67           H  
ATOM   3070  HA  ILE F 220      76.355 -12.110  50.499  1.00 38.50           H  
ATOM   3071  HB  ILE F 220      73.766 -11.362  49.660  1.00 36.72           H  
ATOM   3072 HG12 ILE F 220      75.926  -9.753  50.529  1.00 38.49           H  
ATOM   3073 HG13 ILE F 220      75.482  -9.907  49.011  1.00 38.49           H  
ATOM   3074 HG21 ILE F 220      73.376 -10.492  51.798  1.00 33.83           H  
ATOM   3075 HG22 ILE F 220      73.550 -12.069  51.858  1.00 33.83           H  
ATOM   3076 HG23 ILE F 220      74.748 -11.121  52.294  1.00 33.83           H  
ATOM   3077 HD11 ILE F 220      74.737  -7.882  49.831  1.00 35.38           H  
ATOM   3078 HD12 ILE F 220      73.486  -8.802  49.496  1.00 35.38           H  
ATOM   3079 HD13 ILE F 220      73.960  -8.624  51.002  1.00 35.38           H  
ATOM   3080  N   ARG F 221      74.124 -14.351  49.994  1.00 39.54           N  
ATOM   3081  CA  ARG F 221      73.582 -15.590  50.539  1.00 36.79           C  
ATOM   3082  C   ARG F 221      74.616 -16.708  50.480  1.00 43.11           C  
ATOM   3083  O   ARG F 221      74.706 -17.527  51.404  1.00 47.95           O  
ATOM   3084  CB  ARG F 221      72.318 -15.984  49.780  1.00 42.86           C  
ATOM   3085  CG  ARG F 221      71.581 -17.163  50.378  1.00 45.73           C  
ATOM   3086  CD  ARG F 221      70.329 -17.471  49.590  1.00 45.31           C  
ATOM   3087  NE  ARG F 221      69.958 -18.876  49.706  1.00 47.93           N  
ATOM   3088  CZ  ARG F 221      68.920 -19.427  49.089  1.00 44.06           C  
ATOM   3089  NH1 ARG F 221      68.138 -18.695  48.305  1.00 45.05           N  
ATOM   3090  NH2 ARG F 221      68.664 -20.717  49.254  1.00 48.05           N1+
ATOM   3091  H   ARG F 221      73.802 -14.123  49.230  1.00 48.00           H  
ATOM   3092  HA  ARG F 221      73.341 -15.449  51.468  1.00 44.71           H  
ATOM   3093  HB2 ARG F 221      71.710 -15.228  49.776  1.00 51.99           H  
ATOM   3094  HB3 ARG F 221      72.562 -16.219  48.871  1.00 51.99           H  
ATOM   3095  HG2 ARG F 221      72.155 -17.945  50.361  1.00 55.43           H  
ATOM   3096  HG3 ARG F 221      71.328 -16.957  51.291  1.00 55.43           H  
ATOM   3097  HD2 ARG F 221      69.596 -16.933  49.929  1.00 54.93           H  
ATOM   3098  HD3 ARG F 221      70.481 -17.272  48.653  1.00 54.93           H  
ATOM   3099  HE  ARG F 221      70.442 -19.380  50.207  1.00 58.07           H  
ATOM   3100 HH11 ARG F 221      68.303 -17.858  48.195  1.00 54.62           H  
ATOM   3101 HH12 ARG F 221      67.467 -19.057  47.907  1.00 54.62           H  
ATOM   3102 HH21 ARG F 221      69.170 -21.194  49.760  1.00 58.21           H  
ATOM   3103 HH22 ARG F 221      67.992 -21.077  48.855  1.00 58.21           H  
ATOM   3104  N   ALA F 222      75.396 -16.769  49.397  1.00 39.95           N  
ATOM   3105  CA  ALA F 222      76.483 -17.738  49.324  1.00 38.33           C  
ATOM   3106  C   ALA F 222      77.510 -17.495  50.423  1.00 42.35           C  
ATOM   3107  O   ALA F 222      78.070 -18.445  50.981  1.00 50.78           O  
ATOM   3108  CB  ALA F 222      77.153 -17.673  47.954  1.00 41.61           C  
ATOM   3109  H   ALA F 222      75.317 -16.268  48.702  1.00 48.49           H  
ATOM   3110  HA  ALA F 222      76.115 -18.628  49.441  1.00 46.56           H  
ATOM   3111  HB1 ALA F 222      77.869 -18.327  47.921  1.00 50.49           H  
ATOM   3112  HB2 ALA F 222      76.494 -17.871  47.270  1.00 50.49           H  
ATOM   3113  HB3 ALA F 222      77.512 -16.782  47.820  1.00 50.49           H  
ATOM   3114  N   THR F 223      77.777 -16.226  50.745  1.00 36.36           N  
ATOM   3115  CA  THR F 223      78.718 -15.923  51.818  1.00 34.29           C  
ATOM   3116  C   THR F 223      78.159 -16.326  53.176  1.00 42.45           C  
ATOM   3117  O   THR F 223      78.876 -16.902  54.001  1.00 41.74           O  
ATOM   3118  CB  THR F 223      79.059 -14.436  51.811  1.00 32.38           C  
ATOM   3119  OG1 THR F 223      79.600 -14.076  50.536  1.00 36.78           O  
ATOM   3120  CG2 THR F 223      80.068 -14.120  52.899  1.00 33.80           C  
ATOM   3121  H   THR F 223      77.433 -15.536  50.366  1.00 44.19           H  
ATOM   3122  HA  THR F 223      79.534 -16.423  51.663  1.00 41.70           H  
ATOM   3123  HB  THR F 223      78.257 -13.916  51.979  1.00 39.41           H  
ATOM   3124  HG1 THR F 223      79.037 -14.227  49.931  1.00 44.69           H  
ATOM   3125 HG21 THR F 223      80.290 -13.176  52.881  1.00 41.12           H  
ATOM   3126 HG22 THR F 223      79.699 -14.339  53.768  1.00 41.12           H  
ATOM   3127 HG23 THR F 223      80.877 -14.636  52.761  1.00 41.12           H  
ATOM   3128  N   LEU F 224      76.881 -16.035  53.429  1.00 39.10           N  
ATOM   3129  CA  LEU F 224      76.294 -16.392  54.714  1.00 37.61           C  
ATOM   3130  C   LEU F 224      76.307 -17.897  54.933  1.00 47.53           C  
ATOM   3131  O   LEU F 224      76.351 -18.359  56.080  1.00 48.66           O  
ATOM   3132  CB  LEU F 224      74.865 -15.862  54.799  1.00 32.51           C  
ATOM   3133  CG  LEU F 224      74.700 -14.344  54.809  1.00 35.22           C  
ATOM   3134  CD1 LEU F 224      73.275 -13.980  54.411  1.00 46.42           C  
ATOM   3135  CD2 LEU F 224      75.036 -13.765  56.165  1.00 37.80           C  
ATOM   3136  H   LEU F 224      76.345 -15.640  52.886  1.00 47.48           H  
ATOM   3137  HA  LEU F 224      76.814 -15.979  55.422  1.00 45.69           H  
ATOM   3138  HB2 LEU F 224      74.375 -16.197  54.032  1.00 39.58           H  
ATOM   3139  HB3 LEU F 224      74.469 -16.197  55.619  1.00 39.58           H  
ATOM   3140  HG  LEU F 224      75.315 -13.954  54.169  1.00 42.82           H  
ATOM   3141 HD11 LEU F 224      73.187 -13.014  54.401  1.00 56.27           H  
ATOM   3142 HD12 LEU F 224      73.093 -14.337  53.527  1.00 56.27           H  
ATOM   3143 HD13 LEU F 224      72.659 -14.361  55.056  1.00 56.27           H  
ATOM   3144 HD21 LEU F 224      74.924 -12.802  56.135  1.00 45.92           H  
ATOM   3145 HD22 LEU F 224      74.439 -14.147  56.828  1.00 45.92           H  
ATOM   3146 HD23 LEU F 224      75.955 -13.984  56.383  1.00 45.92           H  
ATOM   3147  N   SER F 225      76.288 -18.677  53.854  1.00 46.35           N  
ATOM   3148  CA  SER F 225      76.221 -20.125  53.976  1.00 45.67           C  
ATOM   3149  C   SER F 225      77.586 -20.776  54.112  1.00 48.84           C  
ATOM   3150  O   SER F 225      77.715 -21.782  54.821  1.00 55.26           O  
ATOM   3151  CB  SER F 225      75.509 -20.720  52.761  1.00 41.68           C  
ATOM   3152  OG  SER F 225      75.465 -22.134  52.835  1.00 50.27           O  
ATOM   3153  H   SER F 225      76.314 -18.390  53.044  1.00 56.17           H  
ATOM   3154  HA  SER F 225      75.707 -20.340  54.770  1.00 55.37           H  
ATOM   3155  HB2 SER F 225      74.602 -20.378  52.729  1.00 50.58           H  
ATOM   3156  HB3 SER F 225      75.990 -20.462  51.958  1.00 50.58           H  
ATOM   3157  HG  SER F 225      75.033 -22.443  52.184  1.00 60.88           H  
ATOM   3158  N   GLU F 226      78.608 -20.221  53.463  1.00 46.33           N  
ATOM   3159  CA  GLU F 226      79.897 -20.883  53.321  1.00 49.26           C  
ATOM   3160  C   GLU F 226      80.982 -20.299  54.216  1.00 52.48           C  
ATOM   3161  O   GLU F 226      81.682 -21.050  54.905  1.00 50.20           O  
ATOM   3162  CB  GLU F 226      80.326 -20.800  51.848  1.00 49.57           C  
ATOM   3163  CG  GLU F 226      79.258 -21.318  50.879  1.00 52.44           C  
ATOM   3164  CD  GLU F 226      79.710 -21.317  49.422  1.00 59.42           C  
ATOM   3165  OE1 GLU F 226      80.869 -20.932  49.148  1.00 57.66           O  
ATOM   3166  OE2 GLU F 226      78.891 -21.682  48.547  1.00 60.67           O1-
ATOM   3167  H   GLU F 226      78.574 -19.447  53.091  1.00 56.16           H  
ATOM   3168  HA  GLU F 226      79.808 -21.816  53.572  1.00 59.67           H  
ATOM   3169  HB2 GLU F 226      80.507 -19.873  51.625  1.00 60.04           H  
ATOM   3170  HB3 GLU F 226      81.126 -21.333  51.723  1.00 60.04           H  
ATOM   3171  HG2 GLU F 226      79.032 -22.230  51.119  1.00 63.48           H  
ATOM   3172  HG3 GLU F 226      78.472 -20.753  50.946  1.00 63.48           H  
ATOM   3173  N   SER F 227      81.125 -18.976  54.248  1.00 50.38           N  
ATOM   3174  CA  SER F 227      82.254 -18.359  54.935  1.00 48.75           C  
ATOM   3175  C   SER F 227      82.312 -18.788  56.396  1.00 48.71           C  
ATOM   3176  O   SER F 227      81.298 -18.800  57.099  1.00 42.83           O  
ATOM   3177  CB  SER F 227      82.153 -16.837  54.836  1.00 45.42           C  
ATOM   3178  OG  SER F 227      82.312 -16.408  53.494  1.00 38.17           O  
ATOM   3179  H   SER F 227      80.586 -18.415  53.882  1.00 61.01           H  
ATOM   3180  HA  SER F 227      83.078 -18.644  54.511  1.00 59.06           H  
ATOM   3181  HB2 SER F 227      81.281 -16.557  55.156  1.00 55.06           H  
ATOM   3182  HB3 SER F 227      82.850 -16.438  55.380  1.00 55.06           H  
ATOM   3183  HG  SER F 227      83.070 -16.633  53.209  1.00 46.37           H  
ATOM   3184  N   GLU F 228      83.523 -19.123  56.856  1.00 54.60           N  
ATOM   3185  CA  GLU F 228      83.707 -19.673  58.194  1.00 53.78           C  
ATOM   3186  C   GLU F 228      83.770 -18.604  59.275  1.00 49.98           C  
ATOM   3187  O   GLU F 228      83.554 -18.920  60.451  1.00 44.06           O  
ATOM   3188  CB  GLU F 228      84.984 -20.516  58.269  1.00 58.30           C  
ATOM   3189  CG  GLU F 228      85.000 -21.752  57.382  1.00 67.93           C  
ATOM   3190  CD  GLU F 228      86.220 -22.637  57.638  1.00 82.65           C  
ATOM   3191  OE1 GLU F 228      86.934 -22.404  58.639  1.00 83.96           O  
ATOM   3192  OE2 GLU F 228      86.468 -23.564  56.834  1.00 76.69           O1-
ATOM   3193  H   GLU F 228      84.253 -19.039  56.410  1.00 66.08           H  
ATOM   3194  HA  GLU F 228      82.950 -20.251  58.375  1.00 65.10           H  
ATOM   3195  HB2 GLU F 228      85.733 -19.960  58.004  1.00 70.52           H  
ATOM   3196  HB3 GLU F 228      85.099 -20.815  59.184  1.00 70.52           H  
ATOM   3197  HG2 GLU F 228      84.204 -22.278  57.556  1.00 82.07           H  
ATOM   3198  HG3 GLU F 228      85.018 -21.475  56.453  1.00 82.07           H  
ATOM   3199  N   ASN F 229      84.090 -17.365  58.921  1.00 46.20           N  
ATOM   3200  CA  ASN F 229      84.233 -16.314  59.917  1.00 45.46           C  
ATOM   3201  C   ASN F 229      84.064 -14.962  59.240  1.00 40.37           C  
ATOM   3202  O   ASN F 229      83.788 -14.871  58.040  1.00 36.31           O  
ATOM   3203  CB  ASN F 229      85.588 -16.426  60.613  1.00 41.67           C  
ATOM   3204  CG  ASN F 229      86.733 -16.590  59.628  1.00 45.32           C  
ATOM   3205  OD1 ASN F 229      87.161 -15.630  58.987  1.00 51.91           O  
ATOM   3206  ND2 ASN F 229      87.220 -17.817  59.485  1.00 56.08           N  
ATOM   3207  H   ASN F 229      84.229 -17.110  58.111  1.00 56.00           H  
ATOM   3208  HA  ASN F 229      83.527 -16.402  60.576  1.00 55.12           H  
ATOM   3209  HB2 ASN F 229      85.748 -15.620  61.129  1.00 50.56           H  
ATOM   3210  HB3 ASN F 229      85.581 -17.199  61.199  1.00 50.56           H  
ATOM   3211 HD21 ASN F 229      87.868 -17.962  58.939  1.00 67.86           H  
ATOM   3212 HD22 ASN F 229      86.887 -18.467  59.939  1.00 67.86           H  
ATOM   3213  N   PHE F 230      84.213 -13.903  60.036  1.00 38.64           N  
ATOM   3214  CA  PHE F 230      84.078 -12.552  59.508  1.00 33.09           C  
ATOM   3215  C   PHE F 230      85.144 -12.274  58.453  1.00 40.79           C  
ATOM   3216  O   PHE F 230      84.837 -11.804  57.351  1.00 41.45           O  
ATOM   3217  CB  PHE F 230      84.155 -11.541  60.653  1.00 37.12           C  
ATOM   3218  CG  PHE F 230      84.310 -10.126  60.196  1.00 41.49           C  
ATOM   3219  CD1 PHE F 230      83.206  -9.388  59.819  1.00 37.71           C  
ATOM   3220  CD2 PHE F 230      85.558  -9.533  60.144  1.00 46.32           C  
ATOM   3221  CE1 PHE F 230      83.345  -8.085  59.394  1.00 40.82           C  
ATOM   3222  CE2 PHE F 230      85.701  -8.234  59.726  1.00 37.37           C  
ATOM   3223  CZ  PHE F 230      84.593  -7.507  59.351  1.00 38.85           C  
ATOM   3224  H   PHE F 230      84.392 -13.939  60.876  1.00 46.92           H  
ATOM   3225  HA  PHE F 230      83.210 -12.455  59.087  1.00 40.27           H  
ATOM   3226  HB2 PHE F 230      83.339 -11.596  61.174  1.00 45.10           H  
ATOM   3227  HB3 PHE F 230      84.920 -11.757  61.209  1.00 45.10           H  
ATOM   3228  HD1 PHE F 230      82.361  -9.774  59.852  1.00 45.81           H  
ATOM   3229  HD2 PHE F 230      86.309 -10.020  60.396  1.00 56.14           H  
ATOM   3230  HE1 PHE F 230      82.597  -7.596  59.138  1.00 49.55           H  
ATOM   3231  HE2 PHE F 230      86.545  -7.846  59.695  1.00 45.41           H  
ATOM   3232  HZ  PHE F 230      84.689  -6.626  59.068  1.00 47.18           H  
ATOM   3233  N   GLU F 231      86.409 -12.559  58.773  1.00 43.81           N  
ATOM   3234  CA  GLU F 231      87.491 -12.255  57.843  1.00 40.40           C  
ATOM   3235  C   GLU F 231      87.305 -12.985  56.520  1.00 41.98           C  
ATOM   3236  O   GLU F 231      87.605 -12.437  55.452  1.00 43.05           O  
ATOM   3237  CB  GLU F 231      88.835 -12.628  58.472  1.00 48.41           C  
ATOM   3238  CG  GLU F 231      90.031 -12.476  57.534  1.00 68.34           C  
ATOM   3239  CD  GLU F 231      91.351 -12.830  58.201  1.00 72.50           C  
ATOM   3240  OE1 GLU F 231      91.345 -13.132  59.416  1.00 72.28           O  
ATOM   3241  OE2 GLU F 231      92.398 -12.780  57.517  1.00 73.30           O1-
ATOM   3242  H   GLU F 231      86.663 -12.922  59.511  1.00 53.13           H  
ATOM   3243  HA  GLU F 231      87.491 -11.302  57.664  1.00 49.04           H  
ATOM   3244  HB2 GLU F 231      88.988 -12.055  59.239  1.00 58.65           H  
ATOM   3245  HB3 GLU F 231      88.799 -13.556  58.753  1.00 58.65           H  
ATOM   3246  HG2 GLU F 231      89.912 -13.065  56.772  1.00 82.57           H  
ATOM   3247  HG3 GLU F 231      90.083 -11.555  57.235  1.00 82.57           H  
ATOM   3248  N   ALA F 232      86.818 -14.226  56.568  1.00 39.89           N  
ATOM   3249  CA  ALA F 232      86.613 -14.982  55.336  1.00 35.71           C  
ATOM   3250  C   ALA F 232      85.490 -14.386  54.494  1.00 41.56           C  
ATOM   3251  O   ALA F 232      85.572 -14.373  53.259  1.00 43.73           O  
ATOM   3252  CB  ALA F 232      86.313 -16.447  55.660  1.00 42.31           C  
ATOM   3253  H   ALA F 232      86.603 -14.647  57.286  1.00 48.43           H  
ATOM   3254  HA  ALA F 232      87.430 -14.947  54.815  1.00 43.41           H  
ATOM   3255  HB1 ALA F 232      86.178 -16.932  54.831  1.00 51.34           H  
ATOM   3256  HB2 ALA F 232      87.064 -16.823  56.145  1.00 51.34           H  
ATOM   3257  HB3 ALA F 232      85.511 -16.492  56.204  1.00 51.34           H  
ATOM   3258  N   ALA F 233      84.430 -13.891  55.142  1.00 42.58           N  
ATOM   3259  CA  ALA F 233      83.311 -13.307  54.408  1.00 35.40           C  
ATOM   3260  C   ALA F 233      83.709 -12.005  53.725  1.00 33.77           C  
ATOM   3261  O   ALA F 233      83.322 -11.759  52.577  1.00 37.91           O  
ATOM   3262  CB  ALA F 233      82.132 -13.075  55.352  1.00 38.24           C  
ATOM   3263  H   ALA F 233      84.336 -13.882  55.996  1.00 51.65           H  
ATOM   3264  HA  ALA F 233      83.032 -13.931  53.721  1.00 43.04           H  
ATOM   3265  HB1 ALA F 233      81.398 -12.688  54.850  1.00 46.44           H  
ATOM   3266  HB2 ALA F 233      81.861 -13.925  55.733  1.00 46.44           H  
ATOM   3267  HB3 ALA F 233      82.407 -12.469  56.057  1.00 46.44           H  
ATOM   3268  N   VAL F 234      84.465 -11.150  54.415  1.00 34.69           N  
ATOM   3269  CA  VAL F 234      84.910  -9.907  53.796  1.00 34.34           C  
ATOM   3270  C   VAL F 234      85.687 -10.203  52.519  1.00 35.11           C  
ATOM   3271  O   VAL F 234      85.539  -9.505  51.508  1.00 36.76           O  
ATOM   3272  CB  VAL F 234      85.751  -9.091  54.796  1.00 27.91           C  
ATOM   3273  CG1 VAL F 234      86.345  -7.863  54.116  1.00 32.28           C  
ATOM   3274  CG2 VAL F 234      84.907  -8.676  55.985  1.00 29.94           C  
ATOM   3275  H   VAL F 234      84.728 -11.264  55.225  1.00 42.19           H  
ATOM   3276  HA  VAL F 234      84.132  -9.379  53.558  1.00 41.76           H  
ATOM   3277  HB  VAL F 234      86.480  -9.646  55.116  1.00 34.05           H  
ATOM   3278 HG11 VAL F 234      86.848  -7.352  54.769  1.00 39.30           H  
ATOM   3279 HG12 VAL F 234      86.931  -8.151  53.399  1.00 39.30           H  
ATOM   3280 HG13 VAL F 234      85.624  -7.322  53.757  1.00 39.30           H  
ATOM   3281 HG21 VAL F 234      85.454  -8.158  56.596  1.00 36.49           H  
ATOM   3282 HG22 VAL F 234      84.162  -8.138  55.671  1.00 36.49           H  
ATOM   3283 HG23 VAL F 234      84.576  -9.471  56.431  1.00 36.49           H  
ATOM   3284  N   GLY F 235      86.508 -11.257  52.537  1.00 38.87           N  
ATOM   3285  CA  GLY F 235      87.272 -11.612  51.352  1.00 33.10           C  
ATOM   3286  C   GLY F 235      86.402 -12.181  50.249  1.00 36.70           C  
ATOM   3287  O   GLY F 235      86.588 -11.861  49.070  1.00 35.94           O  
ATOM   3288  H   GLY F 235      86.638 -11.773  53.213  1.00 47.20           H  
ATOM   3289  HA2 GLY F 235      87.719 -10.822  51.010  1.00 40.28           H  
ATOM   3290  HA3 GLY F 235      87.939 -12.276  51.587  1.00 40.28           H  
ATOM   3291  N   LYS F 236      85.446 -13.040  50.612  1.00 37.41           N  
ATOM   3292  CA  LYS F 236      84.525 -13.582  49.619  1.00 38.74           C  
ATOM   3293  C   LYS F 236      83.714 -12.468  48.973  1.00 33.68           C  
ATOM   3294  O   LYS F 236      83.525 -12.449  47.750  1.00 24.57           O  
ATOM   3295  CB  LYS F 236      83.601 -14.608  50.274  1.00 33.45           C  
ATOM   3296  CG  LYS F 236      82.901 -15.533  49.284  1.00 37.58           C  
ATOM   3297  CD  LYS F 236      81.989 -16.518  50.005  1.00 42.64           C  
ATOM   3298  CE  LYS F 236      81.739 -17.769  49.161  1.00 46.36           C  
ATOM   3299  NZ  LYS F 236      81.139 -17.449  47.832  1.00 47.46           N1+
ATOM   3300  H   LYS F 236      85.312 -13.320  51.413  1.00 45.45           H  
ATOM   3301  HA  LYS F 236      85.031 -14.033  48.925  1.00 47.05           H  
ATOM   3302  HB2 LYS F 236      84.126 -15.161  50.874  1.00 40.70           H  
ATOM   3303  HB3 LYS F 236      82.916 -14.136  50.772  1.00 40.70           H  
ATOM   3304  HG2 LYS F 236      82.361 -15.006  48.675  1.00 45.66           H  
ATOM   3305  HG3 LYS F 236      83.565 -16.037  48.788  1.00 45.66           H  
ATOM   3306  HD2 LYS F 236      82.405 -16.790  50.838  1.00 51.73           H  
ATOM   3307  HD3 LYS F 236      81.135 -16.094  50.184  1.00 51.73           H  
ATOM   3308  HE2 LYS F 236      82.582 -18.223  49.009  1.00 56.19           H  
ATOM   3309  HE3 LYS F 236      81.127 -18.354  49.635  1.00 56.19           H  
ATOM   3310  HZ1 LYS F 236      81.003 -18.199  47.371  1.00 57.52           H  
ATOM   3311  HZ2 LYS F 236      80.360 -17.033  47.942  1.00 57.52           H  
ATOM   3312  HZ3 LYS F 236      81.686 -16.921  47.370  1.00 57.52           H  
ATOM   3313  N   LEU F 237      83.221 -11.531  49.785  1.00 32.67           N  
ATOM   3314  CA  LEU F 237      82.411 -10.439  49.266  1.00 37.14           C  
ATOM   3315  C   LEU F 237      83.243  -9.420  48.496  1.00 31.31           C  
ATOM   3316  O   LEU F 237      82.740  -8.805  47.551  1.00 32.79           O  
ATOM   3317  CB  LEU F 237      81.673  -9.750  50.416  1.00 39.16           C  
ATOM   3318  CG  LEU F 237      80.591 -10.563  51.135  1.00 28.32           C  
ATOM   3319  CD1 LEU F 237      80.212  -9.928  52.457  1.00 31.76           C  
ATOM   3320  CD2 LEU F 237      79.372 -10.697  50.234  1.00 29.54           C  
ATOM   3321  H   LEU F 237      83.341 -11.506  50.636  1.00 39.76           H  
ATOM   3322  HA  LEU F 237      81.755 -10.807  48.653  1.00 45.12           H  
ATOM   3323  HB2 LEU F 237      82.330  -9.499  51.085  1.00 47.55           H  
ATOM   3324  HB3 LEU F 237      81.242  -8.957  50.062  1.00 47.55           H  
ATOM   3325  HG  LEU F 237      80.937 -11.448  51.332  1.00 34.54           H  
ATOM   3326 HD11 LEU F 237      79.539 -10.477  52.890  1.00 38.67           H  
ATOM   3327 HD12 LEU F 237      81.001  -9.869  53.018  1.00 38.67           H  
ATOM   3328 HD13 LEU F 237      79.857  -9.041  52.291  1.00 38.67           H  
ATOM   3329 HD21 LEU F 237      78.694 -11.217  50.694  1.00 36.01           H  
ATOM   3330 HD22 LEU F 237      79.029  -9.812  50.034  1.00 36.01           H  
ATOM   3331 HD23 LEU F 237      79.632 -11.144  49.414  1.00 36.01           H  
ATOM   3332  N   ALA F 238      84.506  -9.228  48.868  1.00 33.74           N  
ATOM   3333  CA  ALA F 238      85.281  -8.152  48.266  1.00 33.60           C  
ATOM   3334  C   ALA F 238      85.859  -8.525  46.912  1.00 31.92           C  
ATOM   3335  O   ALA F 238      86.077  -7.638  46.081  1.00 36.52           O  
ATOM   3336  CB  ALA F 238      86.411  -7.740  49.203  1.00 27.44           C  
ATOM   3337  H   ALA F 238      84.928  -9.696  49.454  1.00 41.05           H  
ATOM   3338  HA  ALA F 238      84.689  -7.395  48.134  1.00 40.88           H  
ATOM   3339  HB1 ALA F 238      86.922  -7.028  48.787  1.00 33.49           H  
ATOM   3340  HB2 ALA F 238      86.029  -7.428  50.039  1.00 33.49           H  
ATOM   3341  HB3 ALA F 238      86.982  -8.507  49.366  1.00 33.49           H  
ATOM   3342  N   LYS F 239      86.118  -9.809  46.663  1.00 37.98           N  
ATOM   3343  CA  LYS F 239      86.857 -10.218  45.473  1.00 45.30           C  
ATOM   3344  C   LYS F 239      86.062 -11.041  44.465  1.00 37.82           C  
ATOM   3345  O   LYS F 239      86.486 -11.121  43.308  1.00 33.68           O  
ATOM   3346  CB  LYS F 239      88.130 -10.977  45.880  1.00 51.20           C  
ATOM   3347  CG  LYS F 239      89.171 -10.011  46.472  1.00 51.84           C  
ATOM   3348  CD  LYS F 239      90.434 -10.682  46.975  1.00 61.89           C  
ATOM   3349  CE  LYS F 239      91.299  -9.668  47.726  1.00 54.37           C  
ATOM   3350  NZ  LYS F 239      92.646 -10.205  48.071  1.00 54.70           N1+
ATOM   3351  H   LYS F 239      85.875 -10.460  47.171  1.00 46.14           H  
ATOM   3352  HA  LYS F 239      87.132  -9.420  44.996  1.00 54.92           H  
ATOM   3353  HB2 LYS F 239      87.910 -11.643  46.550  1.00 62.00           H  
ATOM   3354  HB3 LYS F 239      88.515 -11.405  45.100  1.00 62.00           H  
ATOM   3355  HG2 LYS F 239      89.430  -9.377  45.786  1.00 62.76           H  
ATOM   3356  HG3 LYS F 239      88.769  -9.545  47.221  1.00 62.76           H  
ATOM   3357  HD2 LYS F 239      90.202 -11.404  47.580  1.00 74.82           H  
ATOM   3358  HD3 LYS F 239      90.941 -11.029  46.224  1.00 74.82           H  
ATOM   3359  HE2 LYS F 239      91.422  -8.883  47.170  1.00 65.80           H  
ATOM   3360  HE3 LYS F 239      90.853  -9.423  48.552  1.00 65.80           H  
ATOM   3361  HZ1 LYS F 239      93.109  -9.597  48.526  1.00 66.20           H  
ATOM   3362  HZ2 LYS F 239      92.563 -10.938  48.570  1.00 66.20           H  
ATOM   3363  HZ3 LYS F 239      93.091 -10.411  47.328  1.00 66.20           H  
ATOM   3364  N   THR F 240      84.949 -11.658  44.855  1.00 37.39           N  
ATOM   3365  CA  THR F 240      84.169 -12.447  43.907  1.00 33.88           C  
ATOM   3366  C   THR F 240      83.598 -11.540  42.816  1.00 36.87           C  
ATOM   3367  O   THR F 240      83.027 -10.487  43.133  1.00 37.78           O  
ATOM   3368  CB  THR F 240      83.025 -13.171  44.610  1.00 32.78           C  
ATOM   3369  OG1 THR F 240      83.539 -13.997  45.662  1.00 29.97           O  
ATOM   3370  CG2 THR F 240      82.266 -14.022  43.614  1.00 25.11           C  
ATOM   3371  H   THR F 240      84.627 -11.636  45.652  1.00 45.42           H  
ATOM   3372  HA  THR F 240      84.750 -13.109  43.501  1.00 41.22           H  
ATOM   3373  HB  THR F 240      82.414 -12.524  44.995  1.00 39.89           H  
ATOM   3374  HG1 THR F 240      83.976 -13.530  46.207  1.00 36.52           H  
ATOM   3375 HG21 THR F 240      81.552 -14.501  44.064  1.00 30.69           H  
ATOM   3376 HG22 THR F 240      81.882 -13.461  42.923  1.00 30.69           H  
ATOM   3377 HG23 THR F 240      82.865 -14.664  43.202  1.00 30.69           H  
ATOM   3378  N   PRO F 241      83.728 -11.903  41.536  1.00 38.87           N  
ATOM   3379  CA  PRO F 241      83.208 -11.033  40.468  1.00 41.41           C  
ATOM   3380  C   PRO F 241      81.691 -10.908  40.512  1.00 41.34           C  
ATOM   3381  O   PRO F 241      80.973 -11.884  40.743  1.00 42.91           O  
ATOM   3382  CB  PRO F 241      83.668 -11.729  39.181  1.00 38.00           C  
ATOM   3383  CG  PRO F 241      84.791 -12.615  39.594  1.00 31.50           C  
ATOM   3384  CD  PRO F 241      84.458 -13.059  40.990  1.00 43.13           C  
ATOM   3385  HA  PRO F 241      83.606 -10.151  40.534  1.00 50.25           H  
ATOM   3386  HB2 PRO F 241      82.938 -12.247  38.808  1.00 46.16           H  
ATOM   3387  HB3 PRO F 241      83.968 -11.067  38.538  1.00 46.16           H  
ATOM   3388  HG2 PRO F 241      84.848 -13.375  38.994  1.00 38.36           H  
ATOM   3389  HG3 PRO F 241      85.624 -12.118  39.579  1.00 38.36           H  
ATOM   3390  HD2 PRO F 241      83.896 -13.850  40.977  1.00 52.31           H  
ATOM   3391  HD3 PRO F 241      85.264 -13.233  41.500  1.00 52.31           H  
ATOM   3392  N   LEU F 242      81.209  -9.694  40.253  1.00 38.31           N  
ATOM   3393  CA  LEU F 242      79.790  -9.382  40.325  1.00 46.81           C  
ATOM   3394  C   LEU F 242      79.283  -8.853  38.988  1.00 43.48           C  
ATOM   3395  O   LEU F 242      80.035  -8.272  38.200  1.00 40.78           O  
ATOM   3396  CB  LEU F 242      79.514  -8.343  41.423  1.00 43.52           C  
ATOM   3397  CG  LEU F 242      79.797  -8.771  42.864  1.00 36.17           C  
ATOM   3398  CD1 LEU F 242      79.625  -7.594  43.801  1.00 32.34           C  
ATOM   3399  CD2 LEU F 242      78.873  -9.917  43.268  1.00 38.06           C  
ATOM   3400  H   LEU F 242      81.699  -9.024  40.030  1.00 46.53           H  
ATOM   3401  HA  LEU F 242      79.297 -10.193  40.525  1.00 56.73           H  
ATOM   3402  HB2 LEU F 242      80.065  -7.565  41.244  1.00 52.78           H  
ATOM   3403  HB3 LEU F 242      78.575  -8.102  41.378  1.00 52.78           H  
ATOM   3404  HG  LEU F 242      80.713  -9.084  42.932  1.00 43.96           H  
ATOM   3405 HD11 LEU F 242      79.797  -7.886  44.710  1.00 39.37           H  
ATOM   3406 HD12 LEU F 242      80.253  -6.898  43.553  1.00 39.37           H  
ATOM   3407 HD13 LEU F 242      78.717  -7.261  43.727  1.00 39.37           H  
ATOM   3408 HD21 LEU F 242      79.047 -10.151  44.193  1.00 46.23           H  
ATOM   3409 HD22 LEU F 242      77.952  -9.630  43.167  1.00 46.23           H  
ATOM   3410 HD23 LEU F 242      79.047 -10.680  42.695  1.00 46.23           H  
ATOM   3411  N   ILE F 243      77.985  -9.054  38.747  1.00 42.41           N  
ATOM   3412  CA  ILE F 243      77.378  -8.544  37.526  1.00 39.47           C  
ATOM   3413  C   ILE F 243      77.227  -7.032  37.595  1.00 40.83           C  
ATOM   3414  O   ILE F 243      77.276  -6.349  36.564  1.00 43.21           O  
ATOM   3415  CB  ILE F 243      76.024  -9.239  37.281  1.00 42.36           C  
ATOM   3416  CG1 ILE F 243      76.238 -10.740  37.058  1.00 43.50           C  
ATOM   3417  CG2 ILE F 243      75.305  -8.609  36.093  1.00 45.26           C  
ATOM   3418  CD1 ILE F 243      74.961 -11.552  37.047  1.00 45.91           C  
ATOM   3419  H   ILE F 243      77.445  -9.475  39.267  1.00 51.45           H  
ATOM   3420  HA  ILE F 243      77.960  -8.750  36.778  1.00 47.93           H  
ATOM   3421  HB  ILE F 243      75.468  -9.120  38.067  1.00 51.39           H  
ATOM   3422 HG12 ILE F 243      76.675 -10.867  36.202  1.00 52.76           H  
ATOM   3423 HG13 ILE F 243      76.798 -11.083  37.772  1.00 52.76           H  
ATOM   3424 HG21 ILE F 243      74.459  -9.064  35.959  1.00 54.86           H  
ATOM   3425 HG22 ILE F 243      75.150  -7.670  36.279  1.00 54.86           H  
ATOM   3426 HG23 ILE F 243      75.860  -8.702  35.302  1.00 54.86           H  
ATOM   3427 HD11 ILE F 243      75.182 -12.486  36.908  1.00 55.65           H  
ATOM   3428 HD12 ILE F 243      74.510 -11.442  37.899  1.00 55.65           H  
ATOM   3429 HD13 ILE F 243      74.392 -11.236  36.328  1.00 55.65           H  
ATOM   3430  N   ALA F 244      77.055  -6.482  38.794  1.00 42.45           N  
ATOM   3431  CA  ALA F 244      76.873  -5.050  38.968  1.00 39.08           C  
ATOM   3432  C   ALA F 244      77.596  -4.605  40.231  1.00 37.16           C  
ATOM   3433  O   ALA F 244      78.016  -5.421  41.057  1.00 38.31           O  
ATOM   3434  CB  ALA F 244      75.387  -4.676  39.036  1.00 38.41           C  
ATOM   3435  H   ALA F 244      77.040  -6.927  39.529  1.00 51.50           H  
ATOM   3436  HA  ALA F 244      77.269  -4.585  38.214  1.00 47.45           H  
ATOM   3437  HB1 ALA F 244      75.308  -3.717  39.156  1.00 46.65           H  
ATOM   3438  HB2 ALA F 244      74.956  -4.943  38.209  1.00 46.65           H  
ATOM   3439  HB3 ALA F 244      74.980  -5.138  39.786  1.00 46.65           H  
ATOM   3440  N   ASP F 245      77.723  -3.289  40.381  1.00 42.73           N  
ATOM   3441  CA  ASP F 245      78.366  -2.719  41.555  1.00 45.36           C  
ATOM   3442  C   ASP F 245      77.427  -2.819  42.750  1.00 42.08           C  
ATOM   3443  O   ASP F 245      76.239  -3.112  42.634  1.00 39.82           O  
ATOM   3444  CB  ASP F 245      78.758  -1.263  41.295  1.00 48.35           C  
ATOM   3445  CG  ASP F 245      79.973  -1.137  40.383  1.00 39.65           C  
ATOM   3446  OD1 ASP F 245      80.455  -0.001  40.188  1.00 40.81           O  
ATOM   3447  OD2 ASP F 245      80.425  -2.164  39.832  1.00 35.39           O1-
ATOM   3448  H   ASP F 245      77.445  -2.704  39.815  1.00 51.84           H  
ATOM   3449  HA  ASP F 245      79.177  -3.210  41.759  1.00 55.00           H  
ATOM   3450  HB2 ASP F 245      78.015  -0.806  40.871  1.00 58.58           H  
ATOM   3451  HB3 ASP F 245      78.971  -0.837  42.140  1.00 58.58           H  
ATOM   3452  N   VAL F 246      77.960  -2.590  43.946  1.00 35.95           N  
ATOM   3453  CA  VAL F 246      77.193  -2.676  45.182  1.00 40.46           C  
ATOM   3454  C   VAL F 246      78.044  -2.065  46.293  1.00 39.16           C  
ATOM   3455  O   VAL F 246      79.255  -1.888  46.122  1.00 33.12           O  
ATOM   3456  CB  VAL F 246      76.852  -4.163  45.531  1.00 35.11           C  
ATOM   3457  CG1 VAL F 246      78.090  -5.047  45.751  1.00 27.46           C  
ATOM   3458  CG2 VAL F 246      75.834  -4.343  46.679  1.00 36.77           C  
ATOM   3459  H   VAL F 246      78.935  -2.343  44.059  1.00 43.70           H  
ATOM   3460  HA  VAL F 246      76.277  -2.088  45.088  1.00 49.12           H  
ATOM   3461  HB  VAL F 246      76.361  -4.574  44.653  1.00 42.69           H  
ATOM   3462 HG11 VAL F 246      77.805  -6.086  45.855  1.00 33.51           H  
ATOM   3463 HG12 VAL F 246      78.749  -5.009  44.886  1.00 33.51           H  
ATOM   3464 HG13 VAL F 246      78.654  -4.772  46.643  1.00 33.51           H  
ATOM   3465 HG21 VAL F 246      75.578  -5.388  46.831  1.00 44.68           H  
ATOM   3466 HG22 VAL F 246      76.207  -4.003  47.639  1.00 44.68           H  
ATOM   3467 HG23 VAL F 246      74.907  -3.810  46.465  1.00 44.68           H  
ATOM   3468  N   TYR F 247      77.403  -1.776  47.416  1.00 36.52           N  
ATOM   3469  CA  TYR F 247      78.063  -1.516  48.686  1.00 36.52           C  
ATOM   3470  C   TYR F 247      77.731  -2.681  49.614  1.00 31.82           C  
ATOM   3471  O   TYR F 247      76.567  -2.869  49.983  1.00 34.98           O  
ATOM   3472  CB  TYR F 247      77.592  -0.199  49.290  1.00 33.60           C  
ATOM   3473  CG  TYR F 247      77.861   1.002  48.429  1.00 37.24           C  
ATOM   3474  CD1 TYR F 247      79.098   1.622  48.436  1.00 35.68           C  
ATOM   3475  CD2 TYR F 247      76.876   1.516  47.605  1.00 45.87           C  
ATOM   3476  CE1 TYR F 247      79.341   2.727  47.651  1.00 40.73           C  
ATOM   3477  CE2 TYR F 247      77.110   2.619  46.817  1.00 42.12           C  
ATOM   3478  CZ  TYR F 247      78.344   3.220  46.843  1.00 40.36           C  
ATOM   3479  OH  TYR F 247      78.578   4.315  46.047  1.00 51.28           O  
ATOM   3480  H   TYR F 247      76.548  -1.691  47.450  1.00 44.38           H  
ATOM   3481  HA  TYR F 247      79.023  -1.465  48.556  1.00 44.38           H  
ATOM   3482  HB2 TYR F 247      76.634  -0.249  49.434  1.00 40.87           H  
ATOM   3483  HB3 TYR F 247      78.048  -0.064  50.135  1.00 40.87           H  
ATOM   3484  HD1 TYR F 247      79.774   1.287  48.979  1.00 43.37           H  
ATOM   3485  HD2 TYR F 247      76.041   1.108  47.584  1.00 55.60           H  
ATOM   3486  HE1 TYR F 247      80.175   3.138  47.668  1.00 49.44           H  
ATOM   3487  HE2 TYR F 247      76.437   2.955  46.270  1.00 51.10           H  
ATOM   3488  HH  TYR F 247      79.368   4.581  46.149  1.00 62.10           H  
ATOM   3489  N   TYR F 248      78.741  -3.454  49.999  1.00 32.89           N  
ATOM   3490  CA  TYR F 248      78.572  -4.511  50.989  1.00 36.49           C  
ATOM   3491  C   TYR F 248      79.015  -3.977  52.345  1.00 27.03           C  
ATOM   3492  O   TYR F 248      80.142  -3.492  52.489  1.00 24.64           O  
ATOM   3493  CB  TYR F 248      79.376  -5.762  50.638  1.00 29.53           C  
ATOM   3494  CG  TYR F 248      78.841  -6.593  49.491  1.00 29.56           C  
ATOM   3495  CD1 TYR F 248      77.482  -6.749  49.281  1.00 28.21           C  
ATOM   3496  CD2 TYR F 248      79.710  -7.232  48.626  1.00 32.58           C  
ATOM   3497  CE1 TYR F 248      77.011  -7.514  48.236  1.00 30.89           C  
ATOM   3498  CE2 TYR F 248      79.253  -7.999  47.585  1.00 33.97           C  
ATOM   3499  CZ  TYR F 248      77.905  -8.143  47.388  1.00 34.77           C  
ATOM   3500  OH  TYR F 248      77.464  -8.919  46.334  1.00 38.17           O  
ATOM   3501  H   TYR F 248      79.543  -3.383  49.697  1.00 40.02           H  
ATOM   3502  HA  TYR F 248      77.635  -4.759  51.022  1.00 44.34           H  
ATOM   3503  HB2 TYR F 248      80.275  -5.488  50.398  1.00 36.00           H  
ATOM   3504  HB3 TYR F 248      79.401  -6.336  51.420  1.00 36.00           H  
ATOM   3505  HD1 TYR F 248      76.878  -6.332  49.853  1.00 34.42           H  
ATOM   3506  HD2 TYR F 248      80.627  -7.138  48.752  1.00 39.66           H  
ATOM   3507  HE1 TYR F 248      76.095  -7.607  48.101  1.00 37.62           H  
ATOM   3508  HE2 TYR F 248      79.856  -8.420  47.016  1.00 41.32           H  
ATOM   3509  HH  TYR F 248      76.624  -8.936  46.322  1.00 46.36           H  
ATOM   3510  N   ILE F 249      78.132  -4.063  53.331  1.00 26.31           N  
ATOM   3511  CA  ILE F 249      78.447  -3.698  54.704  1.00 28.48           C  
ATOM   3512  C   ILE F 249      78.454  -4.986  55.506  1.00 30.72           C  
ATOM   3513  O   ILE F 249      77.467  -5.732  55.497  1.00 33.79           O  
ATOM   3514  CB  ILE F 249      77.432  -2.701  55.279  1.00 26.72           C  
ATOM   3515  CG1 ILE F 249      77.452  -1.399  54.482  1.00 29.56           C  
ATOM   3516  CG2 ILE F 249      77.739  -2.423  56.741  1.00 29.23           C  
ATOM   3517  CD1 ILE F 249      76.634  -1.452  53.199  1.00 29.34           C  
ATOM   3518  H   ILE F 249      77.325  -4.338  53.223  1.00 32.13           H  
ATOM   3519  HA  ILE F 249      79.324  -3.287  54.744  1.00 34.74           H  
ATOM   3520  HB  ILE F 249      76.547  -3.093  55.211  1.00 32.62           H  
ATOM   3521 HG12 ILE F 249      77.089  -0.689  55.035  1.00 36.03           H  
ATOM   3522 HG13 ILE F 249      78.369  -1.196  54.240  1.00 36.03           H  
ATOM   3523 HG21 ILE F 249      77.095  -1.784  57.083  1.00 35.64           H  
ATOM   3524 HG22 ILE F 249      77.679  -3.252  57.240  1.00 35.64           H  
ATOM   3525 HG23 ILE F 249      78.636  -2.058  56.812  1.00 35.64           H  
ATOM   3526 HD11 ILE F 249      76.669  -0.585  52.766  1.00 35.76           H  
ATOM   3527 HD12 ILE F 249      77.008  -2.130  52.614  1.00 35.76           H  
ATOM   3528 HD13 ILE F 249      75.716  -1.675  53.419  1.00 35.76           H  
ATOM   3529  N   VAL F 250      79.553  -5.249  56.200  1.00 32.96           N  
ATOM   3530  CA  VAL F 250      79.739  -6.504  56.914  1.00 31.16           C  
ATOM   3531  C   VAL F 250      80.031  -6.199  58.373  1.00 28.63           C  
ATOM   3532  O   VAL F 250      80.804  -5.288  58.687  1.00 30.02           O  
ATOM   3533  CB  VAL F 250      80.872  -7.355  56.307  1.00 29.86           C  
ATOM   3534  CG1 VAL F 250      80.800  -8.779  56.840  1.00 31.37           C  
ATOM   3535  CG2 VAL F 250      80.798  -7.342  54.791  1.00 26.20           C  
ATOM   3536  H   VAL F 250      80.215  -4.704  56.272  1.00 40.11           H  
ATOM   3537  HA  VAL F 250      78.916  -7.015  56.862  1.00 37.95           H  
ATOM   3538  HB  VAL F 250      81.727  -6.975  56.565  1.00 36.39           H  
ATOM   3539 HG11 VAL F 250      81.515  -9.301  56.444  1.00 38.20           H  
ATOM   3540 HG12 VAL F 250      80.898  -8.761  57.805  1.00 38.20           H  
ATOM   3541 HG13 VAL F 250      79.941  -9.162  56.602  1.00 38.20           H  
ATOM   3542 HG21 VAL F 250      81.520  -7.884  54.435  1.00 32.00           H  
ATOM   3543 HG22 VAL F 250      79.943  -7.707  54.513  1.00 32.00           H  
ATOM   3544 HG23 VAL F 250      80.885  -6.428  54.478  1.00 32.00           H  
ATOM   3545  N   GLY F 251      79.381  -6.944  59.259  1.00 34.13           N  
ATOM   3546  CA  GLY F 251      79.642  -6.857  60.681  1.00 33.92           C  
ATOM   3547  C   GLY F 251      80.037  -8.217  61.224  1.00 38.89           C  
ATOM   3548  O   GLY F 251      79.579  -9.253  60.740  1.00 36.33           O  
ATOM   3549  H   GLY F 251      78.773  -7.516  59.053  1.00 41.51           H  
ATOM   3550  HA2 GLY F 251      80.363  -6.231  60.846  1.00 41.26           H  
ATOM   3551  HA3 GLY F 251      78.846  -6.553  61.144  1.00 41.26           H  
ATOM   3552  N   GLY F 252      80.917  -8.204  62.223  1.00 43.49           N  
ATOM   3553  CA  GLY F 252      81.426  -9.427  62.809  1.00 39.32           C  
ATOM   3554  C   GLY F 252      81.045  -9.598  64.264  1.00 40.63           C  
ATOM   3555  O   GLY F 252      79.918  -9.294  64.666  1.00 42.23           O  
ATOM   3556  H   GLY F 252      81.234  -7.489  62.580  1.00 52.74           H  
ATOM   3557  HA2 GLY F 252      81.077 -10.185  62.315  1.00 47.74           H  
ATOM   3558  HA3 GLY F 252      82.394  -9.428  62.748  1.00 47.74           H  
ATOM   3559  N   THR F 253      81.985 -10.103  65.058  1.00 39.63           N  
ATOM   3560  CA  THR F 253      81.785 -10.355  66.479  1.00 39.95           C  
ATOM   3561  C   THR F 253      82.823  -9.683  67.367  1.00 36.42           C  
ATOM   3562  O   THR F 253      82.475  -9.183  68.441  1.00 35.55           O  
ATOM   3563  CB  THR F 253      81.802 -11.871  66.722  1.00 36.75           C  
ATOM   3564  OG1 THR F 253      83.028 -12.421  66.222  1.00 41.12           O  
ATOM   3565  CG2 THR F 253      80.627 -12.537  66.016  1.00 37.56           C  
ATOM   3566  H   THR F 253      82.773 -10.313  64.786  1.00 48.12           H  
ATOM   3567  HA  THR F 253      80.921 -10.002  66.743  1.00 48.50           H  
ATOM   3568  HB  THR F 253      81.729 -12.049  67.673  1.00 44.66           H  
ATOM   3569  HG1 THR F 253      83.060 -13.244  66.383  1.00 49.91           H  
ATOM   3570 HG21 THR F 253      80.639 -13.492  66.182  1.00 45.63           H  
ATOM   3571 HG22 THR F 253      79.791 -12.170  66.344  1.00 45.63           H  
ATOM   3572 HG23 THR F 253      80.684 -12.383  65.060  1.00 45.63           H  
ATOM   3573  N   SER F 254      84.086  -9.660  66.949  1.00 35.53           N  
ATOM   3574  CA  SER F 254      85.168  -9.082  67.737  1.00 32.60           C  
ATOM   3575  C   SER F 254      85.249  -7.575  67.526  1.00 33.63           C  
ATOM   3576  O   SER F 254      84.608  -7.017  66.635  1.00 39.61           O  
ATOM   3577  CB  SER F 254      86.492  -9.735  67.350  1.00 32.41           C  
ATOM   3578  OG  SER F 254      86.456 -11.134  67.564  1.00 53.10           O  
ATOM   3579  H   SER F 254      84.347  -9.981  66.195  1.00 43.19           H  
ATOM   3580  HA  SER F 254      84.993  -9.250  68.676  1.00 39.67           H  
ATOM   3581  HB2 SER F 254      86.663  -9.565  66.410  1.00 39.46           H  
ATOM   3582  HB3 SER F 254      87.201  -9.352  67.890  1.00 39.46           H  
ATOM   3583  HG  SER F 254      87.200 -11.473  67.372  1.00 64.28           H  
ATOM   3584  N   PRO F 255      86.022  -6.874  68.355  1.00 32.58           N  
ATOM   3585  CA  PRO F 255      86.205  -5.433  68.139  1.00 37.43           C  
ATOM   3586  C   PRO F 255      86.810  -5.148  66.773  1.00 41.40           C  
ATOM   3587  O   PRO F 255      87.553  -5.963  66.218  1.00 40.15           O  
ATOM   3588  CB  PRO F 255      87.156  -5.022  69.272  1.00 41.41           C  
ATOM   3589  CG  PRO F 255      86.959  -6.062  70.336  1.00 43.37           C  
ATOM   3590  CD  PRO F 255      86.684  -7.342  69.585  1.00 41.96           C  
ATOM   3591  HA  PRO F 255      85.363  -4.961  68.229  1.00 45.47           H  
ATOM   3592  HB2 PRO F 255      88.071  -5.022  68.951  1.00 50.25           H  
ATOM   3593  HB3 PRO F 255      86.919  -4.140  69.599  1.00 50.25           H  
ATOM   3594  HG2 PRO F 255      87.762  -6.140  70.874  1.00 52.60           H  
ATOM   3595  HG3 PRO F 255      86.206  -5.821  70.898  1.00 52.60           H  
ATOM   3596  HD2 PRO F 255      87.511  -7.805  69.378  1.00 50.91           H  
ATOM   3597  HD3 PRO F 255      86.098  -7.922  70.095  1.00 50.91           H  
ATOM   3598  N   ARG F 256      86.464  -3.977  66.224  1.00 47.41           N  
ATOM   3599  CA  ARG F 256      86.997  -3.501  64.949  1.00 40.69           C  
ATOM   3600  C   ARG F 256      86.421  -4.241  63.748  1.00 36.25           C  
ATOM   3601  O   ARG F 256      86.656  -3.834  62.606  1.00 38.12           O  
ATOM   3602  CB  ARG F 256      88.532  -3.589  64.960  1.00 43.62           C  
ATOM   3603  CG  ARG F 256      89.210  -2.462  65.743  1.00 56.62           C  
ATOM   3604  CD  ARG F 256      90.731  -2.631  65.850  1.00 54.35           C  
ATOM   3605  NE  ARG F 256      91.053  -3.811  66.653  1.00 47.07           N  
ATOM   3606  CZ  ARG F 256      91.446  -4.983  66.162  1.00 61.94           C  
ATOM   3607  NH1 ARG F 256      91.591  -5.153  64.848  1.00 53.95           N  
ATOM   3608  NH2 ARG F 256      91.692  -5.991  66.997  1.00 57.71           N1+
ATOM   3609  H   ARG F 256      85.908  -3.428  66.583  1.00 57.45           H  
ATOM   3610  HA  ARG F 256      86.734  -2.574  64.841  1.00 49.39           H  
ATOM   3611  HB2 ARG F 256      88.793  -4.430  65.367  1.00 52.90           H  
ATOM   3612  HB3 ARG F 256      88.853  -3.549  64.046  1.00 52.90           H  
ATOM   3613  HG2 ARG F 256      89.035  -1.619  65.296  1.00 68.50           H  
ATOM   3614  HG3 ARG F 256      88.849  -2.442  66.643  1.00 68.50           H  
ATOM   3615  HD2 ARG F 256      91.109  -2.745  64.965  1.00 65.78           H  
ATOM   3616  HD3 ARG F 256      91.116  -1.850  66.278  1.00 65.78           H  
ATOM   3617  HE  ARG F 256      90.983  -3.741  67.507  1.00 57.04           H  
ATOM   3618 HH11 ARG F 256      91.431  -4.501  64.310  1.00 65.30           H  
ATOM   3619 HH12 ARG F 256      91.846  -5.913  64.538  1.00 65.30           H  
ATOM   3620 HH21 ARG F 256      91.596  -5.882  67.844  1.00 69.81           H  
ATOM   3621 HH22 ARG F 256      91.946  -6.753  66.688  1.00 69.81           H  
ATOM   3622  N   GLU F 257      85.641  -5.299  63.979  1.00 34.12           N  
ATOM   3623  CA  GLU F 257      85.148  -6.126  62.874  1.00 42.34           C  
ATOM   3624  C   GLU F 257      83.894  -5.471  62.298  1.00 38.42           C  
ATOM   3625  O   GLU F 257      82.757  -5.897  62.525  1.00 33.04           O  
ATOM   3626  CB  GLU F 257      84.891  -7.563  63.326  1.00 44.76           C  
ATOM   3627  CG  GLU F 257      86.165  -8.429  63.406  1.00 40.26           C  
ATOM   3628  CD  GLU F 257      85.896  -9.909  63.684  1.00 36.37           C  
ATOM   3629  OE1 GLU F 257      84.764 -10.272  64.069  1.00 35.38           O  
ATOM   3630  OE2 GLU F 257      86.828 -10.719  63.493  1.00 34.49           O1-
ATOM   3631  H   GLU F 257      85.385  -5.554  64.759  1.00 41.50           H  
ATOM   3632  HA  GLU F 257      85.825  -6.154  62.179  1.00 51.37           H  
ATOM   3633  HB2 GLU F 257      84.490  -7.545  64.209  1.00 54.27           H  
ATOM   3634  HB3 GLU F 257      84.287  -7.984  62.695  1.00 54.27           H  
ATOM   3635  HG2 GLU F 257      86.635  -8.370  62.559  1.00 48.87           H  
ATOM   3636  HG3 GLU F 257      86.726  -8.092  64.121  1.00 48.87           H  
ATOM   3637  N   GLY F 258      84.123  -4.408  61.528  1.00 38.77           N  
ATOM   3638  CA  GLY F 258      83.077  -3.721  60.796  1.00 38.64           C  
ATOM   3639  C   GLY F 258      83.651  -2.999  59.593  1.00 33.22           C  
ATOM   3640  O   GLY F 258      84.640  -2.269  59.720  1.00 29.63           O  
ATOM   3641  H   GLY F 258      84.901  -4.059  61.414  1.00 47.08           H  
ATOM   3642  HA2 GLY F 258      82.416  -4.361  60.491  1.00 46.92           H  
ATOM   3643  HA3 GLY F 258      82.646  -3.072  61.374  1.00 46.92           H  
ATOM   3644  N   VAL F 259      83.050  -3.182  58.419  1.00 28.21           N  
ATOM   3645  CA  VAL F 259      83.651  -2.694  57.184  1.00 30.88           C  
ATOM   3646  C   VAL F 259      82.565  -2.379  56.165  1.00 35.18           C  
ATOM   3647  O   VAL F 259      81.494  -2.993  56.151  1.00 33.05           O  
ATOM   3648  CB  VAL F 259      84.665  -3.724  56.627  1.00 29.44           C  
ATOM   3649  CG1 VAL F 259      83.983  -5.068  56.376  1.00 32.59           C  
ATOM   3650  CG2 VAL F 259      85.324  -3.210  55.357  1.00 27.40           C  
ATOM   3651  H   VAL F 259      82.297  -3.585  58.315  1.00 34.42           H  
ATOM   3652  HA  VAL F 259      84.110  -1.860  57.368  1.00 37.62           H  
ATOM   3653  HB  VAL F 259      85.362  -3.857  57.288  1.00 35.88           H  
ATOM   3654 HG11 VAL F 259      84.638  -5.696  56.033  1.00 39.66           H  
ATOM   3655 HG12 VAL F 259      83.616  -5.397  57.211  1.00 39.66           H  
ATOM   3656 HG13 VAL F 259      83.272  -4.945  55.728  1.00 39.66           H  
ATOM   3657 HG21 VAL F 259      85.959  -3.872  55.041  1.00 33.44           H  
ATOM   3658 HG22 VAL F 259      84.641  -3.060  54.685  1.00 33.44           H  
ATOM   3659 HG23 VAL F 259      85.784  -2.379  55.554  1.00 33.44           H  
ATOM   3660  N   VAL F 260      82.852  -1.394  55.317  1.00 32.92           N  
ATOM   3661  CA  VAL F 260      82.041  -1.070  54.149  1.00 28.30           C  
ATOM   3662  C   VAL F 260      82.869  -1.403  52.918  1.00 26.17           C  
ATOM   3663  O   VAL F 260      83.940  -0.820  52.710  1.00 25.62           O  
ATOM   3664  CB  VAL F 260      81.614   0.407  54.144  1.00 28.47           C  
ATOM   3665  CG1 VAL F 260      80.817   0.728  52.889  1.00 23.88           C  
ATOM   3666  CG2 VAL F 260      80.801   0.723  55.398  1.00 30.38           C  
ATOM   3667  H   VAL F 260      83.539  -0.882  55.403  1.00 40.06           H  
ATOM   3668  HA  VAL F 260      81.239  -1.615  54.147  1.00 34.52           H  
ATOM   3669  HB  VAL F 260      82.406   0.967  54.145  1.00 34.72           H  
ATOM   3670 HG11 VAL F 260      80.552   1.660  52.914  1.00 29.22           H  
ATOM   3671 HG12 VAL F 260      81.373   0.562  52.112  1.00 29.22           H  
ATOM   3672 HG13 VAL F 260      80.031   0.160  52.861  1.00 29.22           H  
ATOM   3673 HG21 VAL F 260      80.537   1.656  55.376  1.00 37.01           H  
ATOM   3674 HG22 VAL F 260      80.014   0.157  55.415  1.00 37.01           H  
ATOM   3675 HG23 VAL F 260      81.348   0.552  56.180  1.00 37.01           H  
ATOM   3676  N   ILE F 261      82.381  -2.336  52.108  1.00 32.00           N  
ATOM   3677  CA  ILE F 261      83.057  -2.754  50.883  1.00 30.29           C  
ATOM   3678  C   ILE F 261      82.369  -2.072  49.713  1.00 26.97           C  
ATOM   3679  O   ILE F 261      81.245  -2.429  49.353  1.00 32.10           O  
ATOM   3680  CB  ILE F 261      83.031  -4.277  50.700  1.00 23.94           C  
ATOM   3681  CG1 ILE F 261      83.626  -5.002  51.903  1.00 25.84           C  
ATOM   3682  CG2 ILE F 261      83.763  -4.665  49.426  1.00 27.82           C  
ATOM   3683  CD1 ILE F 261      83.380  -6.501  51.863  1.00 27.95           C  
ATOM   3684  H   ILE F 261      81.641  -2.751  52.251  1.00 38.96           H  
ATOM   3685  HA  ILE F 261      83.980  -2.459  50.928  1.00 36.91           H  
ATOM   3686  HB  ILE F 261      82.102  -4.548  50.627  1.00 29.28           H  
ATOM   3687 HG12 ILE F 261      84.585  -4.855  51.919  1.00 31.57           H  
ATOM   3688 HG13 ILE F 261      83.223  -4.652  52.714  1.00 31.57           H  
ATOM   3689 HG21 ILE F 261      83.738  -5.630  49.329  1.00 33.94           H  
ATOM   3690 HG22 ILE F 261      83.325  -4.245  48.670  1.00 33.94           H  
ATOM   3691 HG23 ILE F 261      84.683  -4.363  49.486  1.00 33.94           H  
ATOM   3692 HD11 ILE F 261      83.754  -6.904  52.662  1.00 34.10           H  
ATOM   3693 HD12 ILE F 261      82.424  -6.664  51.827  1.00 34.10           H  
ATOM   3694 HD13 ILE F 261      83.808  -6.871  51.075  1.00 34.10           H  
ATOM   3695  N   THR F 262      83.027  -1.085  49.119  1.00 28.14           N  
ATOM   3696  CA  THR F 262      82.549  -0.509  47.870  1.00 26.77           C  
ATOM   3697  C   THR F 262      83.032  -1.384  46.720  1.00 36.06           C  
ATOM   3698  O   THR F 262      84.242  -1.542  46.520  1.00 34.97           O  
ATOM   3699  CB  THR F 262      83.043   0.924  47.722  1.00 28.46           C  
ATOM   3700  OG1 THR F 262      82.604   1.693  48.849  1.00 28.82           O  
ATOM   3701  CG2 THR F 262      82.495   1.549  46.450  1.00 38.21           C  
ATOM   3702  H   THR F 262      83.752  -0.732  49.419  1.00 34.33           H  
ATOM   3703  HA  THR F 262      81.580  -0.484  47.859  1.00 32.68           H  
ATOM   3704  HB  THR F 262      84.012   0.931  47.675  1.00 34.71           H  
ATOM   3705  HG1 THR F 262      82.875   2.484  48.780  1.00 35.14           H  
ATOM   3706 HG21 THR F 262      82.823   2.458  46.359  1.00 46.41           H  
ATOM   3707 HG22 THR F 262      82.779   1.034  45.678  1.00 46.41           H  
ATOM   3708 HG23 THR F 262      81.526   1.565  46.479  1.00 46.41           H  
ATOM   3709  N   ARG F 263      82.095  -1.968  45.980  1.00 35.68           N  
ATOM   3710  CA  ARG F 263      82.425  -3.015  45.024  1.00 34.60           C  
ATOM   3711  C   ARG F 263      82.404  -2.510  43.589  1.00 31.85           C  
ATOM   3712  O   ARG F 263      81.551  -1.703  43.208  1.00 33.85           O  
ATOM   3713  CB  ARG F 263      81.456  -4.196  45.152  1.00 30.84           C  
ATOM   3714  CG  ARG F 263      81.814  -5.220  46.228  1.00 28.91           C  
ATOM   3715  CD  ARG F 263      83.144  -5.898  45.951  1.00 30.84           C  
ATOM   3716  NE  ARG F 263      83.253  -6.378  44.572  1.00 37.07           N  
ATOM   3717  CZ  ARG F 263      83.054  -7.638  44.183  1.00 40.43           C  
ATOM   3718  NH1 ARG F 263      82.727  -8.572  45.066  1.00 41.10           N  
ATOM   3719  NH2 ARG F 263      83.186  -7.974  42.905  1.00 40.72           N1+
ATOM   3720  H   ARG F 263      81.258  -1.772  46.016  1.00 43.37           H  
ATOM   3721  HA  ARG F 263      83.328  -3.313  45.214  1.00 42.08           H  
ATOM   3722  HB2 ARG F 263      80.576  -3.848  45.364  1.00 37.57           H  
ATOM   3723  HB3 ARG F 263      81.431  -4.664  44.303  1.00 37.57           H  
ATOM   3724  HG2 ARG F 263      81.876  -4.773  47.087  1.00 35.25           H  
ATOM   3725  HG3 ARG F 263      81.126  -5.904  46.259  1.00 35.25           H  
ATOM   3726  HD2 ARG F 263      83.861  -5.264  46.106  1.00 37.57           H  
ATOM   3727  HD3 ARG F 263      83.241  -6.661  46.543  1.00 37.57           H  
ATOM   3728  HE  ARG F 263      83.460  -5.804  43.966  1.00 45.04           H  
ATOM   3729 HH11 ARG F 263      82.641  -8.368  45.897  1.00 49.88           H  
ATOM   3730 HH12 ARG F 263      82.600  -9.383  44.808  1.00 49.88           H  
ATOM   3731 HH21 ARG F 263      83.401  -7.377  42.324  1.00 49.42           H  
ATOM   3732 HH22 ARG F 263      83.057  -8.787  42.658  1.00 49.42           H  
ATOM   3733  N   ASN F 264      83.369  -2.986  42.810  1.00 38.62           N  
ATOM   3734  CA  ASN F 264      83.323  -2.982  41.359  1.00 40.93           C  
ATOM   3735  C   ASN F 264      83.004  -4.393  40.878  1.00 40.35           C  
ATOM   3736  O   ASN F 264      83.039  -5.364  41.640  1.00 37.12           O  
ATOM   3737  CB  ASN F 264      84.658  -2.524  40.754  1.00 41.07           C  
ATOM   3738  CG  ASN F 264      84.894  -1.044  40.901  1.00 33.14           C  
ATOM   3739  OD1 ASN F 264      83.964  -0.245  40.823  1.00 45.30           O  
ATOM   3740  ND2 ASN F 264      86.151  -0.665  41.102  1.00 34.67           N  
ATOM   3741  H   ASN F 264      84.093  -3.332  43.118  1.00 46.90           H  
ATOM   3742  HA  ASN F 264      82.640  -2.361  41.061  1.00 49.67           H  
ATOM   3743  HB2 ASN F 264      85.382  -2.989  41.202  1.00 49.84           H  
ATOM   3744  HB3 ASN F 264      84.664  -2.735  39.807  1.00 49.84           H  
ATOM   3745 HD21 ASN F 264      86.339   0.170  41.192  1.00 42.16           H  
ATOM   3746 HD22 ASN F 264      86.777  -1.253  41.142  1.00 42.16           H  
ATOM   3747  N   ARG F 265      82.690  -4.504  39.590  1.00 40.79           N  
ATOM   3748  CA  ARG F 265      82.429  -5.819  39.018  1.00 43.41           C  
ATOM   3749  C   ARG F 265      83.680  -6.689  39.086  1.00 48.97           C  
ATOM   3750  O   ARG F 265      83.595  -7.900  39.338  1.00 38.87           O  
ATOM   3751  CB  ARG F 265      81.947  -5.663  37.576  1.00 46.94           C  
ATOM   3752  CG  ARG F 265      80.655  -4.889  37.471  1.00 36.35           C  
ATOM   3753  CD  ARG F 265      80.213  -4.703  36.043  1.00 40.50           C  
ATOM   3754  NE  ARG F 265      78.968  -3.944  35.987  1.00 38.82           N  
ATOM   3755  CZ  ARG F 265      78.899  -2.621  36.120  1.00 44.31           C  
ATOM   3756  NH1 ARG F 265      80.007  -1.913  36.315  1.00 47.86           N  
ATOM   3757  NH2 ARG F 265      77.725  -2.001  36.061  1.00 52.42           N1+
ATOM   3758  H   ARG F 265      82.624  -3.850  39.036  1.00 49.51           H  
ATOM   3759  HA  ARG F 265      81.728  -6.261  39.521  1.00 52.65           H  
ATOM   3760  HB2 ARG F 265      82.623  -5.189  37.067  1.00 56.89           H  
ATOM   3761  HB3 ARG F 265      81.801  -6.544  37.196  1.00 56.89           H  
ATOM   3762  HG2 ARG F 265      79.957  -5.370  37.942  1.00 44.18           H  
ATOM   3763  HG3 ARG F 265      80.777  -4.012  37.866  1.00 44.18           H  
ATOM   3764  HD2 ARG F 265      80.894  -4.216  35.553  1.00 49.16           H  
ATOM   3765  HD3 ARG F 265      80.066  -5.570  35.633  1.00 49.16           H  
ATOM   3766  HE  ARG F 265      78.236  -4.377  35.861  1.00 47.14           H  
ATOM   3767 HH11 ARG F 265      80.769  -2.309  36.357  1.00 57.99           H  
ATOM   3768 HH12 ARG F 265      79.961  -1.058  36.401  1.00 57.99           H  
ATOM   3769 HH21 ARG F 265      77.005  -2.454  35.937  1.00 63.46           H  
ATOM   3770 HH22 ARG F 265      77.685  -1.146  36.147  1.00 63.46           H  
ATOM   3771  N   ASP F 266      84.858  -6.074  38.909  1.00 50.91           N  
ATOM   3772  CA  ASP F 266      86.106  -6.822  38.825  1.00 47.33           C  
ATOM   3773  C   ASP F 266      86.652  -7.149  40.204  1.00 48.89           C  
ATOM   3774  O   ASP F 266      87.094  -8.276  40.447  1.00 51.99           O  
ATOM   3775  CB  ASP F 266      87.157  -6.013  38.063  1.00 49.38           C  
ATOM   3776  CG  ASP F 266      86.763  -5.727  36.611  1.00 64.35           C  
ATOM   3777  OD1 ASP F 266      85.953  -6.488  36.026  1.00 66.71           O  
ATOM   3778  OD2 ASP F 266      87.278  -4.729  36.052  1.00 54.22           O1-
ATOM   3779  H   ASP F 266      84.957  -5.223  38.835  1.00 61.65           H  
ATOM   3780  HA  ASP F 266      85.931  -7.647  38.346  1.00 57.36           H  
ATOM   3781  HB2 ASP F 266      87.283  -5.161  38.511  1.00 59.82           H  
ATOM   3782  HB3 ASP F 266      87.990  -6.509  38.054  1.00 59.82           H  
ATOM   3783  N   GLY F 267      86.650  -6.171  41.107  1.00 45.45           N  
ATOM   3784  CA  GLY F 267      87.142  -6.362  42.450  1.00 42.82           C  
ATOM   3785  C   GLY F 267      86.631  -5.286  43.386  1.00 34.55           C  
ATOM   3786  O   GLY F 267      85.691  -4.554  43.068  1.00 42.79           O  
ATOM   3787  H   GLY F 267      86.362  -5.375  40.954  1.00 55.10           H  
ATOM   3788  HA2 GLY F 267      86.850  -7.226  42.782  1.00 51.94           H  
ATOM   3789  HA3 GLY F 267      88.112  -6.336  42.448  1.00 51.94           H  
ATOM   3790  N   PRO F 268      87.246  -5.160  44.561  1.00 30.20           N  
ATOM   3791  CA  PRO F 268      86.790  -4.144  45.521  1.00 33.78           C  
ATOM   3792  C   PRO F 268      87.350  -2.776  45.161  1.00 31.99           C  
ATOM   3793  O   PRO F 268      88.563  -2.608  45.014  1.00 38.61           O  
ATOM   3794  CB  PRO F 268      87.353  -4.644  46.854  1.00 36.13           C  
ATOM   3795  CG  PRO F 268      88.625  -5.355  46.454  1.00 25.75           C  
ATOM   3796  CD  PRO F 268      88.358  -5.967  45.098  1.00 33.49           C  
ATOM   3797  HA  PRO F 268      85.821  -4.106  45.560  1.00 41.10           H  
ATOM   3798  HB2 PRO F 268      87.538  -3.895  47.442  1.00 43.92           H  
ATOM   3799  HB3 PRO F 268      86.727  -5.252  47.277  1.00 43.92           H  
ATOM   3800  HG2 PRO F 268      89.354  -4.716  46.404  1.00 31.45           H  
ATOM   3801  HG3 PRO F 268      88.832  -6.043  47.106  1.00 31.45           H  
ATOM   3802  HD2 PRO F 268      89.141  -5.896  44.529  1.00 40.74           H  
ATOM   3803  HD3 PRO F 268      88.096  -6.897  45.187  1.00 40.74           H  
ATOM   3804  N   ALA F 269      86.464  -1.786  45.064  1.00 29.55           N  
ATOM   3805  CA  ALA F 269      86.909  -0.424  44.799  1.00 26.55           C  
ATOM   3806  C   ALA F 269      87.463   0.249  46.044  1.00 31.62           C  
ATOM   3807  O   ALA F 269      88.294   1.152  45.927  1.00 33.43           O  
ATOM   3808  CB  ALA F 269      85.762   0.409  44.231  1.00 35.44           C  
ATOM   3809  H   ALA F 269      85.612  -1.875  45.147  1.00 36.02           H  
ATOM   3810  HA  ALA F 269      87.614  -0.458  44.134  1.00 32.42           H  
ATOM   3811  HB1 ALA F 269      86.080   1.310  44.064  1.00 43.08           H  
ATOM   3812  HB2 ALA F 269      85.459   0.006  43.403  1.00 43.08           H  
ATOM   3813  HB3 ALA F 269      85.037   0.428  44.874  1.00 43.08           H  
ATOM   3814  N   ASP F 270      87.028  -0.171  47.229  1.00 33.50           N  
ATOM   3815  CA  ASP F 270      87.476   0.442  48.471  1.00 29.94           C  
ATOM   3816  C   ASP F 270      87.078  -0.470  49.620  1.00 29.89           C  
ATOM   3817  O   ASP F 270      86.067  -1.171  49.545  1.00 33.79           O  
ATOM   3818  CB  ASP F 270      86.864   1.837  48.663  1.00 30.57           C  
ATOM   3819  CG  ASP F 270      87.305   2.507  49.968  1.00 37.72           C  
ATOM   3820  OD1 ASP F 270      88.457   2.993  50.032  1.00 38.00           O  
ATOM   3821  OD2 ASP F 270      86.507   2.540  50.932  1.00 34.15           O1-
ATOM   3822  H   ASP F 270      86.468  -0.814  47.339  1.00 40.76           H  
ATOM   3823  HA  ASP F 270      88.442   0.533  48.463  1.00 36.49           H  
ATOM   3824  HB2 ASP F 270      87.138   2.406  47.927  1.00 37.24           H  
ATOM   3825  HB3 ASP F 270      85.897   1.758  48.679  1.00 37.24           H  
ATOM   3826  N   ILE F 271      87.886  -0.458  50.677  1.00 29.74           N  
ATOM   3827  CA  ILE F 271      87.590  -1.194  51.902  1.00 34.13           C  
ATOM   3828  C   ILE F 271      87.722  -0.217  53.063  1.00 37.96           C  
ATOM   3829  O   ILE F 271      88.785   0.386  53.254  1.00 32.07           O  
ATOM   3830  CB  ILE F 271      88.516  -2.403  52.089  1.00 27.75           C  
ATOM   3831  CG1 ILE F 271      88.199  -3.448  51.020  1.00 31.72           C  
ATOM   3832  CG2 ILE F 271      88.331  -2.996  53.474  1.00 42.60           C  
ATOM   3833  CD1 ILE F 271      88.989  -4.736  51.146  1.00 47.31           C  
ATOM   3834  H   ILE F 271      88.627  -0.022  50.707  1.00 36.25           H  
ATOM   3835  HA  ILE F 271      86.677  -1.520  51.877  1.00 41.52           H  
ATOM   3836  HB  ILE F 271      89.438  -2.117  51.998  1.00 33.85           H  
ATOM   3837 HG12 ILE F 271      87.258  -3.675  51.078  1.00 38.62           H  
ATOM   3838 HG13 ILE F 271      88.396  -3.068  50.149  1.00 38.62           H  
ATOM   3839 HG21 ILE F 271      88.920  -3.761  53.572  1.00 51.68           H  
ATOM   3840 HG22 ILE F 271      88.550  -2.323  54.138  1.00 51.68           H  
ATOM   3841 HG23 ILE F 271      87.407  -3.274  53.578  1.00 51.68           H  
ATOM   3842 HD11 ILE F 271      88.737  -5.333  50.425  1.00 57.33           H  
ATOM   3843 HD12 ILE F 271      89.936  -4.532  51.091  1.00 57.33           H  
ATOM   3844 HD13 ILE F 271      88.788  -5.147  52.001  1.00 57.33           H  
ATOM   3845  N   TRP F 272      86.646  -0.061  53.833  1.00 33.60           N  
ATOM   3846  CA  TRP F 272      86.518   1.021  54.806  1.00 31.97           C  
ATOM   3847  C   TRP F 272      86.163   0.429  56.161  1.00 36.57           C  
ATOM   3848  O   TRP F 272      84.978   0.296  56.500  1.00 36.23           O  
ATOM   3849  CB  TRP F 272      85.460   2.019  54.349  1.00 37.39           C  
ATOM   3850  CG  TRP F 272      85.535   3.352  55.001  1.00 36.36           C  
ATOM   3851  CD1 TRP F 272      86.647   3.965  55.490  1.00 31.88           C  
ATOM   3852  CD2 TRP F 272      84.446   4.252  55.230  1.00 39.28           C  
ATOM   3853  NE1 TRP F 272      86.321   5.191  56.010  1.00 37.34           N  
ATOM   3854  CE2 TRP F 272      84.974   5.391  55.862  1.00 38.64           C  
ATOM   3855  CE3 TRP F 272      83.076   4.203  54.959  1.00 37.95           C  
ATOM   3856  CZ2 TRP F 272      84.179   6.471  56.232  1.00 47.74           C  
ATOM   3857  CZ3 TRP F 272      82.290   5.274  55.326  1.00 36.50           C  
ATOM   3858  CH2 TRP F 272      82.842   6.393  55.957  1.00 42.89           C  
ATOM   3859  H   TRP F 272      85.963  -0.583  53.807  1.00 40.88           H  
ATOM   3860  HA  TRP F 272      87.370   1.476  54.898  1.00 38.92           H  
ATOM   3861  HB2 TRP F 272      85.558   2.156  53.394  1.00 45.43           H  
ATOM   3862  HB3 TRP F 272      84.584   1.649  54.543  1.00 45.43           H  
ATOM   3863  HD1 TRP F 272      87.505   3.604  55.473  1.00 38.81           H  
ATOM   3864  HE1 TRP F 272      86.872   5.744  56.371  1.00 45.36           H  
ATOM   3865  HE3 TRP F 272      82.702   3.462  54.540  1.00 46.10           H  
ATOM   3866  HZ2 TRP F 272      84.543   7.217  56.651  1.00 57.85           H  
ATOM   3867  HZ3 TRP F 272      81.377   5.252  55.150  1.00 44.36           H  
ATOM   3868  HH2 TRP F 272      82.287   7.100  56.194  1.00 52.02           H  
ATOM   3869  N   PRO F 273      87.158   0.074  56.968  1.00 29.22           N  
ATOM   3870  CA  PRO F 273      86.885  -0.569  58.253  1.00 29.53           C  
ATOM   3871  C   PRO F 273      86.622   0.446  59.360  1.00 37.47           C  
ATOM   3872  O   PRO F 273      86.871   1.645  59.218  1.00 39.14           O  
ATOM   3873  CB  PRO F 273      88.180  -1.352  58.530  1.00 34.22           C  
ATOM   3874  CG  PRO F 273      89.175  -0.942  57.441  1.00 24.32           C  
ATOM   3875  CD  PRO F 273      88.604   0.239  56.752  1.00 30.13           C  
ATOM   3876  HA  PRO F 273      86.132  -1.176  58.182  1.00 35.99           H  
ATOM   3877  HB2 PRO F 273      88.519  -1.119  59.408  1.00 41.62           H  
ATOM   3878  HB3 PRO F 273      87.999  -2.304  58.486  1.00 41.62           H  
ATOM   3879  HG2 PRO F 273      90.025  -0.717  57.850  1.00 29.74           H  
ATOM   3880  HG3 PRO F 273      89.290  -1.675  56.817  1.00 29.74           H  
ATOM   3881  HD2 PRO F 273      88.923   1.063  57.153  1.00 36.72           H  
ATOM   3882  HD3 PRO F 273      88.818   0.226  55.806  1.00 36.72           H  
ATOM   3883  N   LEU F 274      86.089  -0.065  60.467  1.00 29.42           N  
ATOM   3884  CA  LEU F 274      85.978   0.734  61.676  1.00 38.39           C  
ATOM   3885  C   LEU F 274      87.370   1.097  62.194  1.00 39.80           C  
ATOM   3886  O   LEU F 274      88.360   0.406  61.940  1.00 45.48           O  
ATOM   3887  CB  LEU F 274      85.202  -0.026  62.752  1.00 41.77           C  
ATOM   3888  CG  LEU F 274      83.720  -0.289  62.489  1.00 37.48           C  
ATOM   3889  CD1 LEU F 274      83.190  -1.334  63.456  1.00 34.14           C  
ATOM   3890  CD2 LEU F 274      82.928   1.002  62.616  1.00 34.39           C  
ATOM   3891  H   LEU F 274      85.786  -0.866  60.542  1.00 35.87           H  
ATOM   3892  HA  LEU F 274      85.496   1.553  61.483  1.00 46.63           H  
ATOM   3893  HB2 LEU F 274      85.625  -0.891  62.869  1.00 50.68           H  
ATOM   3894  HB3 LEU F 274      85.256   0.484  63.575  1.00 50.68           H  
ATOM   3895  HG  LEU F 274      83.608  -0.627  61.586  1.00 45.53           H  
ATOM   3896 HD11 LEU F 274      82.250  -1.488  63.272  1.00 41.53           H  
ATOM   3897 HD12 LEU F 274      83.690  -2.157  63.336  1.00 41.53           H  
ATOM   3898 HD13 LEU F 274      83.301  -1.010  64.363  1.00 41.53           H  
ATOM   3899 HD21 LEU F 274      81.991   0.816  62.446  1.00 41.83           H  
ATOM   3900 HD22 LEU F 274      83.038   1.353  63.514  1.00 41.83           H  
ATOM   3901 HD23 LEU F 274      83.261   1.642  61.967  1.00 41.83           H  
ATOM   3902  N   ASP F 275      87.431   2.184  62.959  1.00 42.14           N  
ATOM   3903  CA  ASP F 275      88.671   2.641  63.588  1.00 44.90           C  
ATOM   3904  C   ASP F 275      88.344   3.202  64.965  1.00 53.16           C  
ATOM   3905  O   ASP F 275      88.454   4.409  65.210  1.00 56.39           O  
ATOM   3906  CB  ASP F 275      89.368   3.681  62.708  1.00 46.36           C  
ATOM   3907  CG  ASP F 275      90.857   3.772  62.980  1.00 59.84           C  
ATOM   3908  OD1 ASP F 275      91.311   3.172  63.982  1.00 53.04           O  
ATOM   3909  OD2 ASP F 275      91.569   4.435  62.190  1.00 55.14           O1-
ATOM   3910  H   ASP F 275      86.752   2.683  63.132  1.00 51.12           H  
ATOM   3911  HA  ASP F 275      89.272   1.889  63.704  1.00 54.43           H  
ATOM   3912  HB2 ASP F 275      89.247   3.441  61.776  1.00 56.19           H  
ATOM   3913  HB3 ASP F 275      88.978   4.553  62.879  1.00 56.19           H  
ATOM   3914  N   PRO F 276      87.945   2.339  65.902  1.00 43.86           N  
ATOM   3915  CA  PRO F 276      87.526   2.851  67.217  1.00 47.91           C  
ATOM   3916  C   PRO F 276      88.601   3.655  67.930  1.00 51.80           C  
ATOM   3917  O   PRO F 276      88.287   4.683  68.541  1.00 60.59           O  
ATOM   3918  CB  PRO F 276      87.157   1.572  67.986  1.00 52.53           C  
ATOM   3919  CG  PRO F 276      86.876   0.538  66.922  1.00 44.67           C  
ATOM   3920  CD  PRO F 276      87.807   0.875  65.799  1.00 45.01           C  
ATOM   3921  HA  PRO F 276      86.736   3.404  67.114  1.00 58.05           H  
ATOM   3922  HB2 PRO F 276      87.900   1.298  68.546  1.00 63.60           H  
ATOM   3923  HB3 PRO F 276      86.371   1.730  68.531  1.00 63.60           H  
ATOM   3924  HG2 PRO F 276      87.056  -0.350  67.268  1.00 54.16           H  
ATOM   3925  HG3 PRO F 276      85.951   0.601  66.636  1.00 54.16           H  
ATOM   3926  HD2 PRO F 276      88.664   0.438  65.919  1.00 54.57           H  
ATOM   3927  HD3 PRO F 276      87.423   0.623  64.945  1.00 54.57           H  
ATOM   3928  N   LEU F 277      89.859   3.215  67.889  1.00 52.55           N  
ATOM   3929  CA  LEU F 277      90.904   3.947  68.600  1.00 50.37           C  
ATOM   3930  C   LEU F 277      91.063   5.361  68.063  1.00 53.81           C  
ATOM   3931  O   LEU F 277      91.476   6.260  68.805  1.00 60.89           O  
ATOM   3932  CB  LEU F 277      92.233   3.204  68.515  1.00 41.49           C  
ATOM   3933  CG  LEU F 277      92.499   2.188  69.626  1.00 50.78           C  
ATOM   3934  CD1 LEU F 277      91.343   1.203  69.766  1.00 57.15           C  
ATOM   3935  CD2 LEU F 277      93.806   1.462  69.366  1.00 50.42           C  
ATOM   3936  H   LEU F 277      90.129   2.515  67.469  1.00 63.62           H  
ATOM   3937  HA  LEU F 277      90.652   4.001  69.535  1.00 61.00           H  
ATOM   3938  HB2 LEU F 277      92.259   2.724  67.673  1.00 50.34           H  
ATOM   3939  HB3 LEU F 277      92.948   3.859  68.546  1.00 50.34           H  
ATOM   3940  HG  LEU F 277      92.575   2.658  70.471  1.00 61.49           H  
ATOM   3941 HD11 LEU F 277      91.551   0.568  70.469  1.00 69.14           H  
ATOM   3942 HD12 LEU F 277      90.536   1.693  69.990  1.00 69.14           H  
ATOM   3943 HD13 LEU F 277      91.222   0.736  68.924  1.00 69.14           H  
ATOM   3944 HD21 LEU F 277      93.962   0.826  70.082  1.00 61.07           H  
ATOM   3945 HD22 LEU F 277      93.745   0.996  68.517  1.00 61.07           H  
ATOM   3946 HD23 LEU F 277      94.527   2.110  69.337  1.00 61.07           H  
ATOM   3947  N   ASN F 278      90.746   5.581  66.787  1.00 52.96           N  
ATOM   3948  CA  ASN F 278      90.824   6.901  66.181  1.00 48.27           C  
ATOM   3949  C   ASN F 278      89.463   7.575  66.093  1.00 48.90           C  
ATOM   3950  O   ASN F 278      89.295   8.517  65.311  1.00 50.87           O  
ATOM   3951  CB  ASN F 278      91.445   6.810  64.787  1.00 47.06           C  
ATOM   3952  CG  ASN F 278      92.928   6.515  64.828  1.00 57.38           C  
ATOM   3953  OD1 ASN F 278      93.748   7.425  64.920  1.00 66.92           O  
ATOM   3954  ND2 ASN F 278      93.282   5.237  64.761  1.00 59.77           N  
ATOM   3955  H   ASN F 278      90.479   4.967  66.248  1.00 64.11           H  
ATOM   3956  HA  ASN F 278      91.400   7.454  66.731  1.00 58.48           H  
ATOM   3957  HB2 ASN F 278      91.010   6.097  64.293  1.00 57.03           H  
ATOM   3958  HB3 ASN F 278      91.319   7.655  64.328  1.00 57.03           H  
ATOM   3959 HD21 ASN F 278      94.113   5.020  64.781  1.00 72.28           H  
ATOM   3960 HD22 ASN F 278      92.679   4.627  64.698  1.00 72.28           H  
ATOM   3961  N   GLY F 279      88.488   7.107  66.868  1.00 50.18           N  
ATOM   3962  CA  GLY F 279      87.210   7.773  66.972  1.00 53.24           C  
ATOM   3963  C   GLY F 279      86.135   7.261  66.038  1.00 44.74           C  
ATOM   3964  O   GLY F 279      84.954   7.576  66.245  1.00 51.96           O  
ATOM   3965  H   GLY F 279      88.552   6.395  67.347  1.00 60.78           H  
ATOM   3966  HA2 GLY F 279      86.882   7.672  67.880  1.00 64.45           H  
ATOM   3967  HA3 GLY F 279      87.337   8.716  66.785  1.00 64.45           H  
ATOM   3968  N   ALA F 280      86.500   6.490  65.016  1.00 53.00           N  
ATOM   3969  CA  ALA F 280      85.536   5.982  64.043  1.00 51.80           C  
ATOM   3970  C   ALA F 280      84.966   4.666  64.565  1.00 47.46           C  
ATOM   3971  O   ALA F 280      85.427   3.569  64.241  1.00 42.12           O  
ATOM   3972  CB  ALA F 280      86.192   5.818  62.677  1.00 43.51           C  
ATOM   3973  H   ALA F 280      87.310   6.245  64.864  1.00 64.16           H  
ATOM   3974  HA  ALA F 280      84.807   6.616  63.956  1.00 62.72           H  
ATOM   3975  HB1 ALA F 280      85.532   5.490  62.047  1.00 52.77           H  
ATOM   3976  HB2 ALA F 280      86.529   6.679  62.383  1.00 52.77           H  
ATOM   3977  HB3 ALA F 280      86.923   5.185  62.751  1.00 52.77           H  
ATOM   3978  N   TRP F 281      83.950   4.790  65.417  1.00 46.23           N  
ATOM   3979  CA  TRP F 281      83.270   3.628  65.969  1.00 43.06           C  
ATOM   3980  C   TRP F 281      82.041   3.232  65.161  1.00 38.14           C  
ATOM   3981  O   TRP F 281      81.388   2.238  65.502  1.00 32.64           O  
ATOM   3982  CB  TRP F 281      82.882   3.888  67.432  1.00 42.18           C  
ATOM   3983  CG  TRP F 281      82.050   5.124  67.669  1.00 43.78           C  
ATOM   3984  CD1 TRP F 281      82.503   6.405  67.797  1.00 44.75           C  
ATOM   3985  CD2 TRP F 281      80.628   5.187  67.833  1.00 47.17           C  
ATOM   3986  NE1 TRP F 281      81.452   7.262  68.019  1.00 43.43           N  
ATOM   3987  CE2 TRP F 281      80.289   6.539  68.046  1.00 39.89           C  
ATOM   3988  CE3 TRP F 281      79.607   4.232  67.815  1.00 47.88           C  
ATOM   3989  CZ2 TRP F 281      78.974   6.961  68.237  1.00 45.58           C  
ATOM   3990  CZ3 TRP F 281      78.300   4.653  68.006  1.00 42.31           C  
ATOM   3991  CH2 TRP F 281      77.997   6.006  68.214  1.00 40.74           C  
ATOM   3992  H   TRP F 281      83.638   5.543  65.690  1.00 56.04           H  
ATOM   3993  HA  TRP F 281      83.879   2.873  65.962  1.00 52.23           H  
ATOM   3994  HB2 TRP F 281      82.371   3.129  67.753  1.00 51.17           H  
ATOM   3995  HB3 TRP F 281      83.696   3.983  67.952  1.00 51.17           H  
ATOM   3996  HD1 TRP F 281      83.395   6.661  67.742  1.00 54.26           H  
ATOM   3997  HE1 TRP F 281      81.514   8.114  68.123  1.00 52.68           H  
ATOM   3998  HE3 TRP F 281      79.801   3.333  67.678  1.00 58.01           H  
ATOM   3999  HZ2 TRP F 281      78.770   7.858  68.375  1.00 55.26           H  
ATOM   4000  HZ3 TRP F 281      77.612   4.027  67.996  1.00 51.33           H  
ATOM   4001  HH2 TRP F 281      77.111   6.259  68.340  1.00 49.44           H  
ATOM   4002  N   PHE F 282      81.737   3.954  64.084  1.00 37.12           N  
ATOM   4003  CA  PHE F 282      80.634   3.592  63.204  1.00 43.03           C  
ATOM   4004  C   PHE F 282      80.982   3.963  61.772  1.00 35.18           C  
ATOM   4005  O   PHE F 282      81.773   4.876  61.523  1.00 36.16           O  
ATOM   4006  CB  PHE F 282      79.321   4.280  63.621  1.00 36.80           C  
ATOM   4007  CG  PHE F 282      79.405   5.783  63.666  1.00 37.17           C  
ATOM   4008  CD1 PHE F 282      79.460   6.527  62.502  1.00 41.76           C  
ATOM   4009  CD2 PHE F 282      79.422   6.451  64.879  1.00 39.42           C  
ATOM   4010  CE1 PHE F 282      79.539   7.910  62.544  1.00 43.69           C  
ATOM   4011  CE2 PHE F 282      79.498   7.831  64.928  1.00 43.42           C  
ATOM   4012  CZ  PHE F 282      79.557   8.562  63.757  1.00 39.08           C  
ATOM   4013  H   PHE F 282      82.159   4.662  63.841  1.00 45.10           H  
ATOM   4014  HA  PHE F 282      80.503   2.632  63.244  1.00 52.19           H  
ATOM   4015  HB2 PHE F 282      78.630   4.042  62.984  1.00 44.72           H  
ATOM   4016  HB3 PHE F 282      79.076   3.971  64.508  1.00 44.72           H  
ATOM   4017  HD1 PHE F 282      79.443   6.093  61.680  1.00 50.68           H  
ATOM   4018  HD2 PHE F 282      79.382   5.965  65.671  1.00 47.86           H  
ATOM   4019  HE1 PHE F 282      79.580   8.398  61.753  1.00 52.99           H  
ATOM   4020  HE2 PHE F 282      79.510   8.267  65.749  1.00 52.66           H  
ATOM   4021  HZ  PHE F 282      79.608   9.490  63.788  1.00 47.46           H  
ATOM   4022  N   ARG F 283      80.365   3.248  60.834  1.00 29.46           N  
ATOM   4023  CA  ARG F 283      80.421   3.569  59.416  1.00 31.93           C  
ATOM   4024  C   ARG F 283      78.997   3.649  58.894  1.00 32.56           C  
ATOM   4025  O   ARG F 283      78.160   2.804  59.227  1.00 31.03           O  
ATOM   4026  CB  ARG F 283      81.209   2.527  58.616  1.00 33.01           C  
ATOM   4027  CG  ARG F 283      82.678   2.414  58.986  1.00 37.87           C  
ATOM   4028  CD  ARG F 283      83.401   3.745  58.857  1.00 38.29           C  
ATOM   4029  NE  ARG F 283      84.844   3.597  59.039  1.00 37.84           N  
ATOM   4030  CZ  ARG F 283      85.686   4.609  59.225  1.00 42.79           C  
ATOM   4031  NH1 ARG F 283      85.228   5.859  59.264  1.00 45.65           N  
ATOM   4032  NH2 ARG F 283      86.986   4.369  59.382  1.00 47.40           N1+
ATOM   4033  H   ARG F 283      79.893   2.549  61.005  1.00 35.91           H  
ATOM   4034  HA  ARG F 283      80.864   4.423  59.290  1.00 38.87           H  
ATOM   4035  HB2 ARG F 283      80.804   1.658  58.762  1.00 40.18           H  
ATOM   4036  HB3 ARG F 283      81.162   2.762  57.676  1.00 40.18           H  
ATOM   4037  HG2 ARG F 283      82.754   2.117  59.906  1.00 46.00           H  
ATOM   4038  HG3 ARG F 283      83.108   1.777  58.394  1.00 46.00           H  
ATOM   4039  HD2 ARG F 283      83.242   4.111  57.973  1.00 46.51           H  
ATOM   4040  HD3 ARG F 283      83.070   4.356  59.533  1.00 46.51           H  
ATOM   4041  HE  ARG F 283      85.170   2.801  59.025  1.00 45.96           H  
ATOM   4042 HH11 ARG F 283      84.387   6.012  59.170  1.00 55.34           H  
ATOM   4043 HH12 ARG F 283      85.773   6.513  59.385  1.00 55.34           H  
ATOM   4044 HH21 ARG F 283      87.280   3.561  59.363  1.00 57.43           H  
ATOM   4045 HH22 ARG F 283      87.533   5.022  59.502  1.00 57.43           H  
ATOM   4046  N   VAL F 284      78.717   4.678  58.099  1.00 36.37           N  
ATOM   4047  CA  VAL F 284      77.407   4.873  57.493  1.00 26.21           C  
ATOM   4048  C   VAL F 284      77.570   4.800  55.983  1.00 31.85           C  
ATOM   4049  O   VAL F 284      78.443   5.466  55.416  1.00 37.13           O  
ATOM   4050  CB  VAL F 284      76.781   6.216  57.910  1.00 34.60           C  
ATOM   4051  CG1 VAL F 284      75.452   6.427  57.202  1.00 36.47           C  
ATOM   4052  CG2 VAL F 284      76.601   6.264  59.421  1.00 37.90           C  
ATOM   4053  H   VAL F 284      79.287   5.289  57.894  1.00 44.20           H  
ATOM   4054  HA  VAL F 284      76.813   4.160  57.774  1.00 32.01           H  
ATOM   4055  HB  VAL F 284      77.375   6.937  57.652  1.00 42.08           H  
ATOM   4056 HG11 VAL F 284      75.067   7.267  57.497  1.00 44.33           H  
ATOM   4057 HG12 VAL F 284      75.606   6.452  56.244  1.00 44.33           H  
ATOM   4058 HG13 VAL F 284      74.857   5.694  57.423  1.00 44.33           H  
ATOM   4059 HG21 VAL F 284      76.193   7.110  59.663  1.00 46.04           H  
ATOM   4060 HG22 VAL F 284      76.028   5.531  59.694  1.00 46.04           H  
ATOM   4061 HG23 VAL F 284      77.469   6.182  59.845  1.00 46.04           H  
ATOM   4062  N   GLU F 285      76.732   3.992  55.337  1.00 30.99           N  
ATOM   4063  CA  GLU F 285      76.728   3.871  53.885  1.00 34.03           C  
ATOM   4064  C   GLU F 285      75.296   3.994  53.394  1.00 37.72           C  
ATOM   4065  O   GLU F 285      74.439   3.184  53.763  1.00 35.75           O  
ATOM   4066  CB  GLU F 285      77.333   2.540  53.436  1.00 36.10           C  
ATOM   4067  CG  GLU F 285      77.320   2.313  51.932  1.00 36.40           C  
ATOM   4068  CD  GLU F 285      78.123   3.364  51.173  1.00 45.22           C  
ATOM   4069  OE1 GLU F 285      79.301   3.600  51.529  1.00 41.08           O  
ATOM   4070  OE2 GLU F 285      77.578   3.953  50.215  1.00 48.39           O1-
ATOM   4071  H   GLU F 285      76.148   3.497  55.729  1.00 37.75           H  
ATOM   4072  HA  GLU F 285      77.253   4.590  53.500  1.00 41.39           H  
ATOM   4073  HB2 GLU F 285      78.257   2.506  53.730  1.00 43.88           H  
ATOM   4074  HB3 GLU F 285      76.829   1.819  53.845  1.00 43.88           H  
ATOM   4075  HG2 GLU F 285      77.706   1.444  51.740  1.00 44.24           H  
ATOM   4076  HG3 GLU F 285      76.405   2.348  51.615  1.00 44.24           H  
ATOM   4077  N   THR F 286      75.043   5.001  52.562  1.00 42.67           N  
ATOM   4078  CA  THR F 286      73.762   5.126  51.882  1.00 42.18           C  
ATOM   4079  C   THR F 286      73.887   4.492  50.503  1.00 42.85           C  
ATOM   4080  O   THR F 286      73.817   3.264  50.372  1.00 36.76           O  
ATOM   4081  CB  THR F 286      73.329   6.590  51.777  1.00 42.04           C  
ATOM   4082  OG1 THR F 286      74.339   7.347  51.101  1.00 60.77           O  
ATOM   4083  CG2 THR F 286      73.092   7.174  53.162  1.00 36.04           C  
ATOM   4084  H   THR F 286      75.602   5.628  52.374  1.00 51.77           H  
ATOM   4085  HA  THR F 286      73.067   4.674  52.387  1.00 51.18           H  
ATOM   4086  HB  THR F 286      72.501   6.648  51.276  1.00 51.01           H  
ATOM   4087  HG1 THR F 286      74.118   8.157  51.070  1.00 73.48           H  
ATOM   4088 HG21 THR F 286      72.826   8.104  53.089  1.00 43.80           H  
ATOM   4089 HG22 THR F 286      72.390   6.680  53.614  1.00 43.80           H  
ATOM   4090 HG23 THR F 286      73.904   7.119  53.689  1.00 43.80           H  
ATOM   4091  N   ASN F 287      74.100   5.260  49.429  1.00 38.78           N  
ATOM   4092  CA  ASN F 287      74.244   4.756  48.062  1.00 46.58           C  
ATOM   4093  C   ASN F 287      75.348   5.507  47.314  1.00 46.25           C  
ATOM   4094  O   ASN F 287      75.275   5.573  46.085  1.00 41.77           O  
ATOM   4095  CB  ASN F 287      72.890   4.835  47.304  1.00 47.30           C  
ATOM   4096  CG  ASN F 287      71.804   3.983  47.948  1.00 40.69           C  
ATOM   4097  OD1 ASN F 287      70.898   4.493  48.599  1.00 31.98           O  
ATOM   4098  ND2 ASN F 287      71.921   2.671  47.826  1.00 41.96           N  
ATOM   4099  H   ASN F 287      74.263   6.247  49.596  1.00 47.09           H  
ATOM   4100  HA  ASN F 287      74.579   3.717  48.077  1.00 56.46           H  
ATOM   4101  HB2 ASN F 287      72.550   5.870  47.236  1.00 57.32           H  
ATOM   4102  HB3 ASN F 287      73.005   4.484  46.278  1.00 57.32           H  
ATOM   4103 HD21 ASN F 287      71.319   2.070  48.355  1.00 50.92           H  
ATOM   4104 HD22 ASN F 287      72.721   2.293  47.321  1.00 50.92           H  
ATOM   4105  N   TYR F 288      76.336   6.091  48.017  1.00 54.86           N  
ATOM   4106  CA  TYR F 288      77.368   6.891  47.373  1.00 46.72           C  
ATOM   4107  C   TYR F 288      78.733   6.513  47.926  1.00 42.31           C  
ATOM   4108  O   TYR F 288      78.852   6.037  49.060  1.00 38.67           O  
ATOM   4109  CB  TYR F 288      77.130   8.393  47.583  1.00 44.62           C  
ATOM   4110  CG  TYR F 288      75.722   8.831  47.256  1.00 55.40           C  
ATOM   4111  CD1 TYR F 288      75.267   8.861  45.942  1.00 60.54           C  
ATOM   4112  CD2 TYR F 288      74.846   9.215  48.261  1.00 68.29           C  
ATOM   4113  CE1 TYR F 288      73.985   9.258  45.640  1.00 58.08           C  
ATOM   4114  CE2 TYR F 288      73.558   9.615  47.967  1.00 76.51           C  
ATOM   4115  CZ  TYR F 288      73.133   9.635  46.655  1.00 67.61           C  
ATOM   4116  OH  TYR F 288      71.849  10.035  46.358  1.00 82.21           O  
ATOM   4117  H   TYR F 288      76.437   6.010  48.867  1.00 66.39           H  
ATOM   4118  HA  TYR F 288      77.365   6.704  46.421  1.00 56.62           H  
ATOM   4119  HB2 TYR F 288      77.301   8.609  48.513  1.00 54.10           H  
ATOM   4120  HB3 TYR F 288      77.736   8.889  47.011  1.00 54.10           H  
ATOM   4121  HD1 TYR F 288      75.840   8.607  45.255  1.00 73.20           H  
ATOM   4122  HD2 TYR F 288      75.131   9.203  49.146  1.00 82.51           H  
ATOM   4123  HE1 TYR F 288      73.696   9.272  44.757  1.00 70.26           H  
ATOM   4124  HE2 TYR F 288      72.980   9.869  48.650  1.00 92.37           H  
ATOM   4125  HH  TYR F 288      71.445  10.249  47.062  1.00 99.21           H  
ATOM   4126  N   ASP F 289      79.765   6.720  47.105  1.00 36.97           N  
ATOM   4127  CA  ASP F 289      81.130   6.453  47.540  1.00 42.91           C  
ATOM   4128  C   ASP F 289      81.500   7.399  48.680  1.00 43.40           C  
ATOM   4129  O   ASP F 289      81.363   8.620  48.558  1.00 51.73           O  
ATOM   4130  CB  ASP F 289      82.105   6.614  46.372  1.00 37.38           C  
ATOM   4131  CG  ASP F 289      81.793   5.680  45.211  1.00 37.67           C  
ATOM   4132  OD1 ASP F 289      81.133   4.641  45.430  1.00 27.57           O  
ATOM   4133  OD2 ASP F 289      82.228   5.977  44.077  1.00 35.13           O1-
ATOM   4134  H   ASP F 289      79.700   7.013  46.299  1.00 44.92           H  
ATOM   4135  HA  ASP F 289      81.200   5.539  47.856  1.00 52.05           H  
ATOM   4136  HB2 ASP F 289      82.058   7.526  46.044  1.00 45.41           H  
ATOM   4137  HB3 ASP F 289      83.004   6.419  46.680  1.00 45.41           H  
ATOM   4138  N   HIS F 290      81.983   6.836  49.790  1.00 42.62           N  
ATOM   4139  CA  HIS F 290      82.205   7.649  50.984  1.00 53.14           C  
ATOM   4140  C   HIS F 290      83.327   8.665  50.800  1.00 47.43           C  
ATOM   4141  O   HIS F 290      83.390   9.642  51.556  1.00 42.20           O  
ATOM   4142  CB  HIS F 290      82.506   6.758  52.198  1.00 47.58           C  
ATOM   4143  CG  HIS F 290      83.889   6.183  52.211  1.00 46.02           C  
ATOM   4144  ND1 HIS F 290      84.963   6.844  52.767  1.00 39.17           N  
ATOM   4145  CD2 HIS F 290      84.373   5.007  51.743  1.00 42.43           C  
ATOM   4146  CE1 HIS F 290      86.050   6.104  52.637  1.00 40.09           C  
ATOM   4147  NE2 HIS F 290      85.719   4.984  52.019  1.00 40.37           N  
ATOM   4148  H   HIS F 290      82.185   6.005  49.877  1.00 51.71           H  
ATOM   4149  HA  HIS F 290      81.388   8.137  51.172  1.00 64.32           H  
ATOM   4150  HB2 HIS F 290      82.400   7.286  53.005  1.00 57.66           H  
ATOM   4151  HB3 HIS F 290      81.880   6.017  52.202  1.00 57.66           H  
ATOM   4152  HD2 HIS F 290      83.885   4.340  51.316  1.00 51.47           H  
ATOM   4153  HE1 HIS F 290      86.902   6.333  52.930  1.00 48.67           H  
ATOM   4154  HE2 HIS F 290      86.259   4.344  51.822  1.00 49.01           H  
ATOM   4155  N   TRP F 291      84.213   8.456  49.827  1.00 47.24           N  
ATOM   4156  CA  TRP F 291      85.336   9.356  49.596  1.00 43.57           C  
ATOM   4157  C   TRP F 291      84.996  10.506  48.655  1.00 49.80           C  
ATOM   4158  O   TRP F 291      85.870  11.328  48.369  1.00 55.07           O  
ATOM   4159  CB  TRP F 291      86.539   8.574  49.054  1.00 38.22           C  
ATOM   4160  CG  TRP F 291      86.362   7.948  47.698  1.00 42.33           C  
ATOM   4161  CD1 TRP F 291      86.641   8.522  46.498  1.00 40.10           C  
ATOM   4162  CD2 TRP F 291      85.888   6.625  47.409  1.00 38.80           C  
ATOM   4163  NE1 TRP F 291      86.370   7.644  45.478  1.00 47.28           N  
ATOM   4164  CE2 TRP F 291      85.905   6.472  46.011  1.00 41.25           C  
ATOM   4165  CE3 TRP F 291      85.446   5.559  48.196  1.00 41.82           C  
ATOM   4166  CZ2 TRP F 291      85.495   5.298  45.382  1.00 43.62           C  
ATOM   4167  CZ3 TRP F 291      85.039   4.394  47.569  1.00 37.15           C  
ATOM   4168  CH2 TRP F 291      85.070   4.272  46.177  1.00 38.78           C  
ATOM   4169  H   TRP F 291      84.182   7.791  49.283  1.00 57.24           H  
ATOM   4170  HA  TRP F 291      85.599   9.744  50.445  1.00 52.84           H  
ATOM   4171  HB2 TRP F 291      87.293   9.182  48.993  1.00 46.42           H  
ATOM   4172  HB3 TRP F 291      86.740   7.858  49.676  1.00 46.42           H  
ATOM   4173  HD1 TRP F 291      86.968   9.385  46.384  1.00 48.68           H  
ATOM   4174  HE1 TRP F 291      86.475   7.805  44.640  1.00 57.30           H  
ATOM   4175  HE3 TRP F 291      85.425   5.630  49.123  1.00 50.74           H  
ATOM   4176  HZ2 TRP F 291      85.509   5.217  44.456  1.00 52.90           H  
ATOM   4177  HZ3 TRP F 291      84.740   3.679  48.083  1.00 45.14           H  
ATOM   4178  HH2 TRP F 291      84.796   3.475  45.784  1.00 47.10           H  
ATOM   4179  N   LYS F 292      83.771  10.566  48.150  1.00 54.48           N  
ATOM   4180  CA  LYS F 292      83.242  11.704  47.417  1.00 54.01           C  
ATOM   4181  C   LYS F 292      82.130  12.360  48.227  1.00 57.49           C  
ATOM   4182  O   LYS F 292      81.568  11.742  49.137  1.00 68.71           O  
ATOM   4183  CB  LYS F 292      82.687  11.265  46.057  1.00 51.68           C  
ATOM   4184  CG  LYS F 292      83.645  10.474  45.189  1.00 55.88           C  
ATOM   4185  CD  LYS F 292      83.004  10.170  43.833  1.00 68.20           C  
ATOM   4186  CE  LYS F 292      83.882   9.238  43.005  1.00 71.04           C  
ATOM   4187  NZ  LYS F 292      83.132   8.621  41.862  1.00 70.73           N1+
ATOM   4188  H   LYS F 292      83.202   9.925  48.225  1.00 65.94           H  
ATOM   4189  HA  LYS F 292      83.946  12.351  47.254  1.00 65.38           H  
ATOM   4190  HB2 LYS F 292      81.908  10.708  46.210  1.00 62.58           H  
ATOM   4191  HB3 LYS F 292      82.435  12.059  45.559  1.00 62.58           H  
ATOM   4192  HG2 LYS F 292      84.453  10.989  45.042  1.00 67.61           H  
ATOM   4193  HG3 LYS F 292      83.861   9.635  45.625  1.00 67.61           H  
ATOM   4194  HD2 LYS F 292      82.146   9.741  43.971  1.00 82.40           H  
ATOM   4195  HD3 LYS F 292      82.886  10.997  43.340  1.00 82.40           H  
ATOM   4196  HE2 LYS F 292      84.627   9.741  42.640  1.00 85.81           H  
ATOM   4197  HE3 LYS F 292      84.211   8.522  43.571  1.00 85.81           H  
ATOM   4198  HZ1 LYS F 292      83.676   8.103  41.385  1.00 85.43           H  
ATOM   4199  HZ2 LYS F 292      82.460   8.126  42.171  1.00 85.43           H  
ATOM   4200  HZ3 LYS F 292      82.803   9.258  41.334  1.00 85.43           H  
ATOM   4201  N   PRO F 293      81.801  13.619  47.949  1.00 59.12           N  
ATOM   4202  CA  PRO F 293      80.737  14.280  48.711  1.00 62.65           C  
ATOM   4203  C   PRO F 293      79.357  13.819  48.270  1.00 76.12           C  
ATOM   4204  O   PRO F 293      79.123  13.483  47.104  1.00 59.92           O  
ATOM   4205  CB  PRO F 293      80.948  15.766  48.406  1.00 75.26           C  
ATOM   4206  CG  PRO F 293      81.645  15.786  47.073  1.00 76.74           C  
ATOM   4207  CD  PRO F 293      82.386  14.489  46.915  1.00 63.23           C  
ATOM   4208  HA  PRO F 293      80.845  14.128  49.663  1.00 75.74           H  
ATOM   4209  HB2 PRO F 293      80.092  16.220  48.359  1.00 90.88           H  
ATOM   4210  HB3 PRO F 293      81.500  16.171  49.094  1.00 90.88           H  
ATOM   4211  HG2 PRO F 293      80.983  15.883  46.370  1.00 92.65           H  
ATOM   4212  HG3 PRO F 293      82.265  16.532  47.050  1.00 92.65           H  
ATOM   4213  HD2 PRO F 293      82.240  14.117  46.031  1.00 76.44           H  
ATOM   4214  HD3 PRO F 293      83.335  14.616  47.069  1.00 76.44           H  
ATOM   4215  N   ALA F 294      78.434  13.804  49.239  1.00 89.10           N  
ATOM   4216  CA  ALA F 294      77.072  13.347  48.982  1.00 95.68           C  
ATOM   4217  C   ALA F 294      76.209  14.485  48.434  1.00 94.17           C  
ATOM   4218  O   ALA F 294      76.300  15.620  48.915  1.00 89.85           O  
ATOM   4219  CB  ALA F 294      76.430  12.795  50.257  1.00 98.64           C  
ATOM   4220  H   ALA F 294      78.572  14.052  50.051  1.00107.48           H  
ATOM   4221  HA  ALA F 294      77.096  12.639  48.320  1.00115.38           H  
ATOM   4222  HB1 ALA F 294      75.535  12.484  50.050  1.00118.92           H  
ATOM   4223  HB2 ALA F 294      76.968  12.060  50.588  1.00118.92           H  
ATOM   4224  HB3 ALA F 294      76.389  13.501  50.921  1.00118.92           H  
ATOM   4225  N   PRO F 295      75.368  14.209  47.434  1.00 92.39           N  
ATOM   4226  CA  PRO F 295      74.420  15.227  46.956  1.00 89.58           C  
ATOM   4227  C   PRO F 295      73.505  15.717  48.073  1.00 92.20           C  
ATOM   4228  O   PRO F 295      73.156  14.966  48.983  1.00 95.27           O  
ATOM   4229  CB  PRO F 295      73.635  14.498  45.860  1.00 87.98           C  
ATOM   4230  CG  PRO F 295      74.539  13.403  45.403  1.00 85.59           C  
ATOM   4231  CD  PRO F 295      75.300  12.974  46.627  1.00 83.18           C  
ATOM   4232  HA  PRO F 295      74.896  15.982  46.575  1.00108.06           H  
ATOM   4233  HB2 PRO F 295      72.812  14.138  46.227  1.00106.13           H  
ATOM   4234  HB3 PRO F 295      73.435  15.109  45.134  1.00106.13           H  
ATOM   4235  HG2 PRO F 295      74.013  12.668  45.049  1.00103.27           H  
ATOM   4236  HG3 PRO F 295      75.142  13.737  44.722  1.00103.27           H  
ATOM   4237  HD2 PRO F 295      74.824  12.276  47.103  1.00100.37           H  
ATOM   4238  HD3 PRO F 295      76.189  12.666  46.390  1.00100.37           H  
ATOM   4239  N   LYS F 296      73.186  17.015  48.033  1.00 90.11           N  
ATOM   4240  CA  LYS F 296      72.347  17.643  49.044  1.00102.18           C  
ATOM   4241  C   LYS F 296      70.895  17.215  48.970  1.00105.32           C  
ATOM   4242  O   LYS F 296      70.218  17.228  50.003  1.00 96.12           O  
ATOM   4243  CB  LYS F 296      72.420  19.153  48.911  1.00100.64           C  
ATOM   4244  CG  LYS F 296      73.794  19.775  48.985  1.00 89.88           C  
ATOM   4245  CD  LYS F 296      74.323  19.786  50.414  1.00 85.26           C  
ATOM   4246  CE  LYS F 296      75.551  20.570  50.424  1.00 80.97           C  
ATOM   4247  NZ  LYS F 296      76.175  20.751  51.794  1.00 72.98           N1+
ATOM   4248  H   LYS F 296      73.447  17.559  47.420  1.00108.70           H  
ATOM   4249  HA  LYS F 296      72.689  17.383  49.914  1.00123.17           H  
ATOM   4250  HB2 LYS F 296      72.045  19.397  48.050  1.00121.32           H  
ATOM   4251  HB3 LYS F 296      71.893  19.544  49.625  1.00121.32           H  
ATOM   4252  HG2 LYS F 296      74.409  19.263  48.437  1.00108.42           H  
ATOM   4253  HG3 LYS F 296      73.750  20.690  48.669  1.00108.42           H  
ATOM   4254  HD2 LYS F 296      73.675  20.197  51.009  1.00102.87           H  
ATOM   4255  HD3 LYS F 296      74.516  18.882  50.708  1.00102.87           H  
ATOM   4256  HE2 LYS F 296      76.205  20.125  49.862  1.00 97.72           H  
ATOM   4257  HE3 LYS F 296      75.357  21.453  50.072  1.00 97.72           H  
ATOM   4258  HZ1 LYS F 296      76.914  21.242  51.730  1.00 88.14           H  
ATOM   4259  HZ2 LYS F 296      75.602  21.162  52.338  1.00 88.14           H  
ATOM   4260  HZ3 LYS F 296      76.384  19.958  52.141  1.00 88.14           H  
ATOM   4261  N   GLU F 297      70.400  16.817  47.789  1.00103.84           N  
ATOM   4262  CA  GLU F 297      68.973  16.485  47.696  1.00105.83           C  
ATOM   4263  C   GLU F 297      68.618  15.171  48.392  1.00100.93           C  
ATOM   4264  O   GLU F 297      67.482  15.006  48.839  1.00 94.59           O  
ATOM   4265  CB  GLU F 297      68.446  16.407  46.263  1.00102.76           C  
ATOM   4266  CG  GLU F 297      68.327  17.699  45.506  1.00110.62           C  
ATOM   4267  CD  GLU F 297      67.747  17.432  44.131  1.00115.66           C  
ATOM   4268  OE1 GLU F 297      67.767  16.250  43.710  1.00109.25           O  
ATOM   4269  OE2 GLU F 297      67.150  18.349  43.537  1.00119.91           O1-
ATOM   4270  H   GLU F 297      70.847  16.735  47.059  1.00125.16           H  
ATOM   4271  HA  GLU F 297      68.528  17.228  48.132  1.00127.56           H  
ATOM   4272  HB2 GLU F 297      69.045  15.837  45.756  1.00123.87           H  
ATOM   4273  HB3 GLU F 297      67.560  16.014  46.291  1.00123.87           H  
ATOM   4274  HG2 GLU F 297      67.738  18.305  45.983  1.00133.31           H  
ATOM   4275  HG3 GLU F 297      69.204  18.101  45.404  1.00133.31           H  
ATOM   4276  N   ASP F 298      69.564  14.239  48.507  1.00 97.57           N  
ATOM   4277  CA  ASP F 298      69.345  12.966  49.116  1.00 94.66           C  
ATOM   4278  C   ASP F 298      70.490  12.721  50.092  1.00 83.28           C  
ATOM   4279  O   ASP F 298      71.380  11.902  49.885  1.00 88.39           O  
ATOM   4280  CB  ASP F 298      69.255  11.855  48.074  1.00 95.59           C  
ATOM   4281  CG  ASP F 298      69.016  10.484  48.696  1.00 83.94           C  
ATOM   4282  OD1 ASP F 298      67.876  10.229  49.150  1.00 92.63           O  
ATOM   4283  OD2 ASP F 298      69.957   9.652  48.740  1.00 62.32           O1-
ATOM   4284  H   ASP F 298      70.368  14.345  48.222  1.00117.65           H  
ATOM   4285  HA  ASP F 298      68.510  12.981  49.609  1.00114.15           H  
ATOM   4286  HB2 ASP F 298      68.518  12.045  47.472  1.00115.27           H  
ATOM   4287  HB3 ASP F 298      70.088  11.819  47.578  1.00115.27           H  
ATOM   4288  N   ASP F 299      70.479  13.471  51.190  1.00 78.04           N  
ATOM   4289  CA  ASP F 299      71.521  13.385  52.206  1.00 75.95           C  
ATOM   4290  C   ASP F 299      70.881  12.805  53.467  1.00 67.30           C  
ATOM   4291  O   ASP F 299      70.497  13.523  54.396  1.00 50.30           O  
ATOM   4292  CB  ASP F 299      72.162  14.734  52.472  1.00 82.64           C  
ATOM   4293  CG  ASP F 299      73.391  14.622  53.362  1.00 81.69           C  
ATOM   4294  OD1 ASP F 299      73.684  13.496  53.824  1.00 69.51           O  
ATOM   4295  OD2 ASP F 299      74.077  15.646  53.579  1.00 84.16           O1-
ATOM   4296  H   ASP F 299      69.864  14.045  51.369  1.00 94.21           H  
ATOM   4297  HA  ASP F 299      72.218  12.788  51.891  1.00 91.70           H  
ATOM   4298  HB2 ASP F 299      72.434  15.129  51.629  1.00 99.72           H  
ATOM   4299  HB3 ASP F 299      71.519  15.309  52.916  1.00 99.72           H  
ATOM   4300  N   ARG F 300      70.759  11.480  53.484  1.00 70.40           N  
ATOM   4301  CA  ARG F 300      70.365  10.755  54.680  1.00 54.93           C  
ATOM   4302  C   ARG F 300      71.565  10.383  55.530  1.00 49.83           C  
ATOM   4303  O   ARG F 300      71.418  10.179  56.741  1.00 44.81           O  
ATOM   4304  CB  ARG F 300      69.623   9.474  54.305  1.00 43.16           C  
ATOM   4305  CG  ARG F 300      68.378   9.679  53.479  1.00 53.47           C  
ATOM   4306  CD  ARG F 300      68.043   8.395  52.745  1.00 49.32           C  
ATOM   4307  NE  ARG F 300      68.987   8.139  51.660  1.00 44.43           N  
ATOM   4308  CZ  ARG F 300      69.238   6.938  51.150  1.00 48.28           C  
ATOM   4309  NH1 ARG F 300      68.620   5.870  51.635  1.00 61.68           N  
ATOM   4310  NH2 ARG F 300      70.107   6.803  50.154  1.00 48.18           N1+
ATOM   4311  H   ARG F 300      70.901  10.974  52.804  1.00 85.04           H  
ATOM   4312  HA  ARG F 300      69.761  11.306  55.201  1.00 66.47           H  
ATOM   4313  HB2 ARG F 300      70.223   8.910  53.792  1.00 52.34           H  
ATOM   4314  HB3 ARG F 300      69.359   9.021  55.121  1.00 52.34           H  
ATOM   4315  HG2 ARG F 300      67.635   9.914  54.056  1.00 64.72           H  
ATOM   4316  HG3 ARG F 300      68.527  10.383  52.827  1.00 64.72           H  
ATOM   4317  HD2 ARG F 300      68.082   7.651  53.366  1.00 59.74           H  
ATOM   4318  HD3 ARG F 300      67.153   8.464  52.366  1.00 59.74           H  
ATOM   4319  HE  ARG F 300      69.410   8.812  51.330  1.00 53.88           H  
ATOM   4320 HH11 ARG F 300      68.057   5.954  52.280  1.00 74.57           H  
ATOM   4321 HH12 ARG F 300      68.781   5.093  51.304  1.00 74.57           H  
ATOM   4322 HH21 ARG F 300      70.509   7.495  49.838  1.00 58.38           H  
ATOM   4323 HH22 ARG F 300      70.267   6.025  49.825  1.00 58.38           H  
ATOM   4324  N   ARG F 301      72.745  10.293  54.915  1.00 49.07           N  
ATOM   4325  CA  ARG F 301      73.959   9.991  55.662  1.00 51.68           C  
ATOM   4326  C   ARG F 301      74.148  10.974  56.810  1.00 48.83           C  
ATOM   4327  O   ARG F 301      74.428  10.574  57.944  1.00 49.87           O  
ATOM   4328  CB  ARG F 301      75.161  10.021  54.720  1.00 52.10           C  
ATOM   4329  CG  ARG F 301      76.461   9.551  55.344  1.00 51.07           C  
ATOM   4330  CD  ARG F 301      77.606   9.708  54.360  1.00 55.07           C  
ATOM   4331  NE  ARG F 301      78.876   9.218  54.884  1.00 47.69           N  
ATOM   4332  CZ  ARG F 301      80.037   9.351  54.252  1.00 47.43           C  
ATOM   4333  NH1 ARG F 301      80.091   9.960  53.074  1.00 59.28           N  
ATOM   4334  NH2 ARG F 301      81.145   8.879  54.800  1.00 49.66           N1+
ATOM   4335  H   ARG F 301      72.868  10.401  54.070  1.00 59.44           H  
ATOM   4336  HA  ARG F 301      73.891   9.100  56.038  1.00 62.58           H  
ATOM   4337  HB2 ARG F 301      74.975   9.445  53.963  1.00 63.08           H  
ATOM   4338  HB3 ARG F 301      75.295  10.933  54.418  1.00 63.08           H  
ATOM   4339  HG2 ARG F 301      76.655  10.082  56.133  1.00 61.85           H  
ATOM   4340  HG3 ARG F 301      76.387   8.614  55.586  1.00 61.85           H  
ATOM   4341  HD2 ARG F 301      77.401   9.207  53.555  1.00 66.65           H  
ATOM   4342  HD3 ARG F 301      77.713  10.648  54.148  1.00 66.65           H  
ATOM   4343  HE  ARG F 301      78.873   8.820  55.646  1.00 57.78           H  
ATOM   4344 HH11 ARG F 301      79.372  10.271  52.718  1.00 71.69           H  
ATOM   4345 HH12 ARG F 301      80.844  10.044  52.668  1.00 71.69           H  
ATOM   4346 HH21 ARG F 301      81.113   8.487  55.565  1.00 60.15           H  
ATOM   4347 HH22 ARG F 301      81.897   8.964  54.392  1.00 60.15           H  
ATOM   4348  N   THR F 302      73.987  12.269  56.533  1.00 50.70           N  
ATOM   4349  CA  THR F 302      74.201  13.274  57.567  1.00 52.32           C  
ATOM   4350  C   THR F 302      73.274  13.048  58.755  1.00 53.11           C  
ATOM   4351  O   THR F 302      73.713  13.072  59.909  1.00 55.38           O  
ATOM   4352  CB  THR F 302      74.000  14.674  56.989  1.00 56.52           C  
ATOM   4353  OG1 THR F 302      74.793  14.822  55.805  1.00 45.99           O  
ATOM   4354  CG2 THR F 302      74.415  15.736  58.003  1.00 58.26           C  
ATOM   4355  H   THR F 302      73.757  12.587  55.767  1.00 61.39           H  
ATOM   4356  HA  THR F 302      75.117  13.204  57.881  1.00 63.34           H  
ATOM   4357  HB  THR F 302      73.063  14.803  56.772  1.00 68.38           H  
ATOM   4358  HG1 THR F 302      74.715  15.601  55.502  1.00 55.75           H  
ATOM   4359 HG21 THR F 302      74.290  16.621  57.626  1.00 70.47           H  
ATOM   4360 HG22 THR F 302      73.876  15.656  58.806  1.00 70.47           H  
ATOM   4361 HG23 THR F 302      75.349  15.623  58.238  1.00 70.47           H  
ATOM   4362  N   SER F 303      71.988  12.803  58.494  1.00 50.26           N  
ATOM   4363  CA  SER F 303      71.055  12.589  59.595  1.00 50.98           C  
ATOM   4364  C   SER F 303      71.446  11.363  60.409  1.00 44.46           C  
ATOM   4365  O   SER F 303      71.343  11.367  61.642  1.00 43.15           O  
ATOM   4366  CB  SER F 303      69.633  12.449  59.055  1.00 55.55           C  
ATOM   4367  OG  SER F 303      69.175  13.674  58.506  1.00 62.88           O  
ATOM   4368  H   SER F 303      71.639  12.756  57.710  1.00 60.87           H  
ATOM   4369  HA  SER F 303      71.075  13.361  60.183  1.00 61.74           H  
ATOM   4370  HB2 SER F 303      69.624  11.770  58.362  1.00 67.22           H  
ATOM   4371  HB3 SER F 303      69.044  12.190  59.780  1.00 67.22           H  
ATOM   4372  HG  SER F 303      68.377  13.597  58.257  1.00 76.01           H  
ATOM   4373  N   ALA F 304      71.922  10.311  59.738  1.00 45.98           N  
ATOM   4374  CA  ALA F 304      72.316   9.101  60.448  1.00 42.24           C  
ATOM   4375  C   ALA F 304      73.534   9.349  61.326  1.00 44.99           C  
ATOM   4376  O   ALA F 304      73.591   8.870  62.464  1.00 51.83           O  
ATOM   4377  CB  ALA F 304      72.601   7.977  59.452  1.00 40.86           C  
ATOM   4378  H   ALA F 304      72.024  10.274  58.885  1.00 55.73           H  
ATOM   4379  HA  ALA F 304      71.583   8.822  61.018  1.00 51.25           H  
ATOM   4380  HB1 ALA F 304      72.864   7.181  59.940  1.00 49.59           H  
ATOM   4381  HB2 ALA F 304      71.798   7.799  58.938  1.00 49.59           H  
ATOM   4382  HB3 ALA F 304      73.318   8.253  58.860  1.00 49.59           H  
ATOM   4383  N   ILE F 305      74.518  10.099  60.821  1.00 45.92           N  
ATOM   4384  CA  ILE F 305      75.701  10.402  61.620  1.00 42.01           C  
ATOM   4385  C   ILE F 305      75.341  11.335  62.770  1.00 42.60           C  
ATOM   4386  O   ILE F 305      75.824  11.166  63.895  1.00 44.98           O  
ATOM   4387  CB  ILE F 305      76.813  10.988  60.732  1.00 37.09           C  
ATOM   4388  CG1 ILE F 305      77.098  10.041  59.562  1.00 43.32           C  
ATOM   4389  CG2 ILE F 305      78.070  11.218  61.554  1.00 45.17           C  
ATOM   4390  CD1 ILE F 305      78.145  10.539  58.596  1.00 44.24           C  
ATOM   4391  H   ILE F 305      74.524  10.439  60.031  1.00 55.66           H  
ATOM   4392  HA  ILE F 305      76.034   9.575  62.002  1.00 50.97           H  
ATOM   4393  HB  ILE F 305      76.518  11.840  60.376  1.00 45.07           H  
ATOM   4394 HG12 ILE F 305      77.407   9.193  59.919  1.00 52.54           H  
ATOM   4395 HG13 ILE F 305      76.276   9.911  59.063  1.00 52.54           H  
ATOM   4396 HG21 ILE F 305      78.757  11.593  60.981  1.00 54.76           H  
ATOM   4397 HG22 ILE F 305      77.867  11.834  62.275  1.00 54.76           H  
ATOM   4398 HG23 ILE F 305      78.369  10.370  61.917  1.00 54.76           H  
ATOM   4399 HD11 ILE F 305      78.251   9.890  57.883  1.00 53.65           H  
ATOM   4400 HD12 ILE F 305      77.858  11.390  58.229  1.00 53.65           H  
ATOM   4401 HD13 ILE F 305      78.985  10.650  59.069  1.00 53.65           H  
ATOM   4402  N   LYS F 306      74.502  12.341  62.511  1.00 40.58           N  
ATOM   4403  CA  LYS F 306      74.052  13.200  63.598  1.00 45.76           C  
ATOM   4404  C   LYS F 306      73.387  12.378  64.696  1.00 44.09           C  
ATOM   4405  O   LYS F 306      73.651  12.590  65.886  1.00 45.73           O  
ATOM   4406  CB  LYS F 306      73.090  14.268  63.073  1.00 62.79           C  
ATOM   4407  CG  LYS F 306      73.735  15.335  62.184  1.00 63.38           C  
ATOM   4408  CD  LYS F 306      72.920  16.631  62.204  1.00 77.02           C  
ATOM   4409  CE  LYS F 306      72.908  17.325  60.842  1.00 76.56           C  
ATOM   4410  NZ  LYS F 306      71.888  16.723  59.911  1.00 69.50           N1+
ATOM   4411  H   LYS F 306      74.187  12.541  61.736  1.00 49.25           H  
ATOM   4412  HA  LYS F 306      74.820  13.656  63.976  1.00 55.47           H  
ATOM   4413  HB2 LYS F 306      72.401  13.830  62.549  1.00 75.91           H  
ATOM   4414  HB3 LYS F 306      72.691  14.723  63.831  1.00 75.91           H  
ATOM   4415  HG2 LYS F 306      74.628  15.529  62.508  1.00 76.62           H  
ATOM   4416  HG3 LYS F 306      73.776  15.012  61.270  1.00 76.62           H  
ATOM   4417  HD2 LYS F 306      72.003  16.428  62.448  1.00 92.98           H  
ATOM   4418  HD3 LYS F 306      73.307  17.242  62.851  1.00 92.98           H  
ATOM   4419  HE2 LYS F 306      72.692  18.263  60.963  1.00 92.43           H  
ATOM   4420  HE3 LYS F 306      73.782  17.237  60.431  1.00 92.43           H  
ATOM   4421  HZ1 LYS F 306      71.902  17.147  59.129  1.00 83.96           H  
ATOM   4422  HZ2 LYS F 306      72.069  15.863  59.777  1.00 83.96           H  
ATOM   4423  HZ3 LYS F 306      71.074  16.796  60.264  1.00 83.96           H  
ATOM   4424  N   ALA F 307      72.542  11.416  64.317  1.00 50.82           N  
ATOM   4425  CA  ALA F 307      71.867  10.589  65.314  1.00 48.13           C  
ATOM   4426  C   ALA F 307      72.850   9.699  66.060  1.00 42.17           C  
ATOM   4427  O   ALA F 307      72.732   9.522  67.277  1.00 41.52           O  
ATOM   4428  CB  ALA F 307      70.789   9.738  64.643  1.00 48.40           C  
ATOM   4429  H   ALA F 307      72.345  11.223  63.502  1.00 61.55           H  
ATOM   4430  HA  ALA F 307      71.439  11.173  65.960  1.00 58.31           H  
ATOM   4431  HB1 ALA F 307      70.360   9.186  65.315  1.00 58.64           H  
ATOM   4432  HB2 ALA F 307      70.136  10.324  64.230  1.00 58.64           H  
ATOM   4433  HB3 ALA F 307      71.204   9.178  63.969  1.00 58.64           H  
ATOM   4434  N   LEU F 308      73.826   9.131  65.349  1.00 41.46           N  
ATOM   4435  CA  LEU F 308      74.839   8.308  66.004  1.00 47.69           C  
ATOM   4436  C   LEU F 308      75.717   9.142  66.931  1.00 48.68           C  
ATOM   4437  O   LEU F 308      76.070   8.696  68.030  1.00 46.40           O  
ATOM   4438  CB  LEU F 308      75.691   7.601  64.953  1.00 45.58           C  
ATOM   4439  CG  LEU F 308      75.061   6.395  64.258  1.00 35.59           C  
ATOM   4440  CD1 LEU F 308      75.656   6.247  62.869  1.00 38.28           C  
ATOM   4441  CD2 LEU F 308      75.276   5.131  65.073  1.00 32.01           C  
ATOM   4442  H   LEU F 308      73.924   9.204  64.498  1.00 50.32           H  
ATOM   4443  HA  LEU F 308      74.396   7.633  66.541  1.00 57.79           H  
ATOM   4444  HB2 LEU F 308      75.910   8.245  64.262  1.00 55.25           H  
ATOM   4445  HB3 LEU F 308      76.501   7.289  65.384  1.00 55.25           H  
ATOM   4446  HG  LEU F 308      74.103   6.528  64.176  1.00 43.26           H  
ATOM   4447 HD11 LEU F 308      75.253   5.481  62.432  1.00 46.50           H  
ATOM   4448 HD12 LEU F 308      75.473   7.052  62.359  1.00 46.50           H  
ATOM   4449 HD13 LEU F 308      76.614   6.117  62.948  1.00 46.50           H  
ATOM   4450 HD21 LEU F 308      74.866   4.384  64.611  1.00 38.97           H  
ATOM   4451 HD22 LEU F 308      76.229   4.977  65.170  1.00 38.97           H  
ATOM   4452 HD23 LEU F 308      74.869   5.245  65.946  1.00 38.97           H  
ATOM   4453  N   ASN F 309      76.092  10.349  66.501  1.00 45.48           N  
ATOM   4454  CA  ASN F 309      76.900  11.214  67.353  1.00 43.27           C  
ATOM   4455  C   ASN F 309      76.179  11.516  68.662  1.00 46.43           C  
ATOM   4456  O   ASN F 309      76.798  11.528  69.732  1.00 39.79           O  
ATOM   4457  CB  ASN F 309      77.222  12.510  66.602  1.00 41.96           C  
ATOM   4458  CG  ASN F 309      78.586  12.481  65.930  1.00 51.86           C  
ATOM   4459  OD1 ASN F 309      79.311  11.484  66.001  1.00 58.83           O  
ATOM   4460  ND2 ASN F 309      78.931  13.572  65.245  1.00 52.51           N  
ATOM   4461  H   ASN F 309      75.896  10.685  65.734  1.00 55.14           H  
ATOM   4462  HA  ASN F 309      77.736  10.770  67.567  1.00 52.48           H  
ATOM   4463  HB2 ASN F 309      76.553  12.651  65.915  1.00 50.91           H  
ATOM   4464  HB3 ASN F 309      77.214  13.249  67.230  1.00 50.91           H  
ATOM   4465 HD21 ASN F 309      79.692  13.607  64.846  1.00 63.58           H  
ATOM   4466 HD22 ASN F 309      78.392  14.241  65.202  1.00 63.58           H  
ATOM   4467  N   ALA F 310      74.858  11.715  68.602  1.00 47.90           N  
ATOM   4468  CA  ALA F 310      74.076  12.036  69.791  1.00 46.42           C  
ATOM   4469  C   ALA F 310      73.813  10.813  70.660  1.00 48.27           C  
ATOM   4470  O   ALA F 310      73.681  10.943  71.883  1.00 47.79           O  
ATOM   4471  CB  ALA F 310      72.751  12.678  69.383  1.00 54.76           C  
ATOM   4472  H   ALA F 310      74.391  11.670  67.881  1.00 58.04           H  
ATOM   4473  HA  ALA F 310      74.574  12.676  70.325  1.00 56.26           H  
ATOM   4474  HB1 ALA F 310      72.236  12.876  70.181  1.00 66.27           H  
ATOM   4475  HB2 ALA F 310      72.933  13.497  68.896  1.00 66.27           H  
ATOM   4476  HB3 ALA F 310      72.261  12.059  68.818  1.00 66.27           H  
ATOM   4477  N   THR F 311      73.708   9.632  70.051  1.00 47.03           N  
ATOM   4478  CA  THR F 311      73.493   8.414  70.825  1.00 46.23           C  
ATOM   4479  C   THR F 311      74.692   8.120  71.718  1.00 48.63           C  
ATOM   4480  O   THR F 311      74.551   7.943  72.935  1.00 49.36           O  
ATOM   4481  CB  THR F 311      73.227   7.237  69.884  1.00 44.91           C  
ATOM   4482  OG1 THR F 311      72.080   7.518  69.074  1.00 45.07           O  
ATOM   4483  CG2 THR F 311      72.980   5.957  70.680  1.00 44.52           C  
ATOM   4484  H   THR F 311      73.758   9.509  69.201  1.00 56.99           H  
ATOM   4485  HA  THR F 311      72.713   8.534  71.389  1.00 56.04           H  
ATOM   4486  HB  THR F 311      74.001   7.099  69.315  1.00 54.45           H  
ATOM   4487  HG1 THR F 311      72.222   8.199  68.602  1.00 54.64           H  
ATOM   4488 HG21 THR F 311      72.808   5.219  70.075  1.00 53.99           H  
ATOM   4489 HG22 THR F 311      73.758   5.747  71.220  1.00 53.99           H  
ATOM   4490 HG23 THR F 311      72.214   6.072  71.263  1.00 53.99           H  
ATOM   4491  N   GLY F 312      75.873   8.043  71.127  1.00 47.53           N  
ATOM   4492  CA  GLY F 312      77.093   7.800  71.874  1.00 47.32           C  
ATOM   4493  C   GLY F 312      77.465   6.334  71.897  1.00 47.35           C  
ATOM   4494  O   GLY F 312      76.615   5.442  71.891  1.00 45.75           O  
ATOM   4495  H   GLY F 312      75.998   8.128  70.280  1.00 57.59           H  
ATOM   4496  HA2 GLY F 312      77.822   8.296  71.470  1.00 57.34           H  
ATOM   4497  HA3 GLY F 312      76.976   8.102  72.789  1.00 57.34           H  
ATOM   4498  N   GLN F 313      78.775   6.080  71.943  1.00 44.08           N  
ATOM   4499  CA  GLN F 313      79.262   4.708  71.869  1.00 43.75           C  
ATOM   4500  C   GLN F 313      78.844   3.893  73.089  1.00 45.89           C  
ATOM   4501  O   GLN F 313      78.602   2.685  72.970  1.00 44.11           O  
ATOM   4502  CB  GLN F 313      80.785   4.699  71.719  1.00 42.58           C  
ATOM   4503  CG  GLN F 313      81.335   3.423  71.101  1.00 44.97           C  
ATOM   4504  CD  GLN F 313      82.848   3.444  70.929  1.00 41.76           C  
ATOM   4505  OE1 GLN F 313      83.488   4.487  71.046  1.00 41.35           O  
ATOM   4506  NE2 GLN F 313      83.425   2.283  70.658  1.00 48.28           N  
ATOM   4507  H   GLN F 313      79.392   6.675  72.015  1.00 53.46           H  
ATOM   4508  HA  GLN F 313      78.880   4.284  71.085  1.00 53.06           H  
ATOM   4509  HB2 GLN F 313      81.046   5.440  71.150  1.00 51.66           H  
ATOM   4510  HB3 GLN F 313      81.185   4.798  72.597  1.00 51.66           H  
ATOM   4511  HG2 GLN F 313      81.110   2.673  71.674  1.00 54.52           H  
ATOM   4512  HG3 GLN F 313      80.937   3.301  70.225  1.00 54.52           H  
ATOM   4513 HE21 GLN F 313      82.947   1.571  70.588  1.00 58.49           H  
ATOM   4514 HE22 GLN F 313      84.277   2.241  70.552  1.00 58.49           H  
ATOM   4515  N   ALA F 314      78.731   4.531  74.257  1.00 51.00           N  
ATOM   4516  CA  ALA F 314      78.378   3.797  75.467  1.00 58.73           C  
ATOM   4517  C   ALA F 314      76.901   3.426  75.481  1.00 53.19           C  
ATOM   4518  O   ALA F 314      76.530   2.378  76.021  1.00 61.16           O  
ATOM   4519  CB  ALA F 314      78.732   4.617  76.707  1.00 55.43           C  
ATOM   4520  H   ALA F 314      78.853   5.374  74.374  1.00 61.76           H  
ATOM   4521  HA  ALA F 314      78.896   2.977  75.496  1.00 71.04           H  
ATOM   4522  HB1 ALA F 314      78.488   4.112  77.499  1.00 67.07           H  
ATOM   4523  HB2 ALA F 314      79.685   4.793  76.708  1.00 67.07           H  
ATOM   4524  HB3 ALA F 314      78.240   5.453  76.684  1.00 67.07           H  
ATOM   4525  N   ASN F 315      76.048   4.273  74.914  1.00 57.84           N  
ATOM   4526  CA  ASN F 315      74.614   4.028  74.862  1.00 63.17           C  
ATOM   4527  C   ASN F 315      74.188   3.234  73.628  1.00 58.77           C  
ATOM   4528  O   ASN F 315      72.985   3.063  73.401  1.00 55.99           O  
ATOM   4529  CB  ASN F 315      73.860   5.358  74.904  1.00 60.60           C  
ATOM   4530  CG  ASN F 315      73.882   5.994  76.278  1.00 66.36           C  
ATOM   4531  OD1 ASN F 315      73.886   5.300  77.296  1.00 63.04           O  
ATOM   4532  ND2 ASN F 315      73.892   7.325  76.314  1.00 67.04           N  
ATOM   4533  H   ASN F 315      76.284   5.013  74.544  1.00 69.96           H  
ATOM   4534  HA  ASN F 315      74.364   3.511  75.643  1.00 76.36           H  
ATOM   4535  HB2 ASN F 315      74.271   5.976  74.279  1.00 73.28           H  
ATOM   4536  HB3 ASN F 315      72.934   5.205  74.658  1.00 73.28           H  
ATOM   4537 HD21 ASN F 315      73.904   7.735  77.070  1.00 81.01           H  
ATOM   4538 HD22 ASN F 315      73.885   7.775  75.581  1.00 81.01           H  
ATOM   4539  N   LEU F 316      75.136   2.764  72.821  1.00 56.39           N  
ATOM   4540  CA  LEU F 316      74.791   2.053  71.597  1.00 49.84           C  
ATOM   4541  C   LEU F 316      74.214   0.676  71.906  1.00 47.97           C  
ATOM   4542  O   LEU F 316      74.721  -0.056  72.761  1.00 43.89           O  
ATOM   4543  CB  LEU F 316      76.015   1.909  70.697  1.00 45.94           C  
ATOM   4544  CG  LEU F 316      75.775   1.160  69.382  1.00 47.19           C  
ATOM   4545  CD1 LEU F 316      74.790   1.911  68.485  1.00 42.76           C  
ATOM   4546  CD2 LEU F 316      77.083   0.919  68.651  1.00 45.81           C  
ATOM   4547  H   LEU F 316      75.981   2.843  72.958  1.00 68.23           H  
ATOM   4548  HA  LEU F 316      74.117   2.563  71.121  1.00 60.37           H  
ATOM   4549  HB2 LEU F 316      76.335   2.797  70.472  1.00 55.69           H  
ATOM   4550  HB3 LEU F 316      76.699   1.425  71.187  1.00 55.69           H  
ATOM   4551  HG  LEU F 316      75.383   0.299  69.593  1.00 57.19           H  
ATOM   4552 HD11 LEU F 316      74.675   1.416  67.658  1.00 51.87           H  
ATOM   4553 HD12 LEU F 316      73.939   1.988  68.945  1.00 51.87           H  
ATOM   4554 HD13 LEU F 316      75.144   2.794  68.295  1.00 51.87           H  
ATOM   4555 HD21 LEU F 316      76.900   0.448  67.823  1.00 55.53           H  
ATOM   4556 HD22 LEU F 316      77.501   1.773  68.461  1.00 55.53           H  
ATOM   4557 HD23 LEU F 316      77.665   0.384  69.214  1.00 55.53           H  
ATOM   4558  N   SER F 317      73.155   0.324  71.184  1.00 49.93           N  
ATOM   4559  CA  SER F 317      72.502  -0.969  71.324  1.00 54.97           C  
ATOM   4560  C   SER F 317      71.646  -1.184  70.085  1.00 62.55           C  
ATOM   4561  O   SER F 317      71.455  -0.271  69.277  1.00 59.46           O  
ATOM   4562  CB  SER F 317      71.651  -1.030  72.591  1.00 51.76           C  
ATOM   4563  OG  SER F 317      70.594  -0.086  72.527  1.00 51.98           O  
ATOM   4564  H   SER F 317      72.789   0.830  70.593  1.00 60.48           H  
ATOM   4565  HA  SER F 317      73.169  -1.671  71.376  1.00 66.52           H  
ATOM   4566  HB2 SER F 317      71.276  -1.920  72.679  1.00 62.68           H  
ATOM   4567  HB3 SER F 317      72.209  -0.828  73.358  1.00 62.68           H  
ATOM   4568  HG  SER F 317      70.145  -0.108  73.236  1.00 62.93           H  
ATOM   4569  N   LEU F 318      71.112  -2.401  69.946  1.00 56.33           N  
ATOM   4570  CA  LEU F 318      70.240  -2.672  68.809  1.00 45.83           C  
ATOM   4571  C   LEU F 318      68.993  -1.801  68.855  1.00 48.07           C  
ATOM   4572  O   LEU F 318      68.594  -1.224  67.837  1.00 45.58           O  
ATOM   4573  CB  LEU F 318      69.865  -4.151  68.768  1.00 36.55           C  
ATOM   4574  CG  LEU F 318      70.942  -5.096  68.234  1.00 47.71           C  
ATOM   4575  CD1 LEU F 318      70.406  -6.510  68.190  1.00 47.22           C  
ATOM   4576  CD2 LEU F 318      71.433  -4.673  66.844  1.00 49.76           C  
ATOM   4577  H   LEU F 318      71.236  -3.065  70.479  1.00 68.16           H  
ATOM   4578  HA  LEU F 318      70.721  -2.468  67.991  1.00 55.56           H  
ATOM   4579  HB2 LEU F 318      69.654  -4.436  69.671  1.00 44.42           H  
ATOM   4580  HB3 LEU F 318      69.086  -4.251  68.199  1.00 44.42           H  
ATOM   4581  HG  LEU F 318      71.706  -5.060  68.831  1.00 57.82           H  
ATOM   4582 HD11 LEU F 318      71.097  -7.099  67.846  1.00 57.22           H  
ATOM   4583 HD12 LEU F 318      70.157  -6.782  69.088  1.00 57.22           H  
ATOM   4584 HD13 LEU F 318      69.630  -6.536  67.609  1.00 57.22           H  
ATOM   4585 HD21 LEU F 318      72.093  -5.313  66.534  1.00 60.27           H  
ATOM   4586 HD22 LEU F 318      70.679  -4.654  66.235  1.00 60.27           H  
ATOM   4587 HD23 LEU F 318      71.831  -3.791  66.905  1.00 60.27           H  
ATOM   4588  N   GLU F 319      68.374  -1.667  70.032  1.00 54.09           N  
ATOM   4589  CA  GLU F 319      67.235  -0.761  70.163  1.00 54.33           C  
ATOM   4590  C   GLU F 319      67.626   0.667  69.799  1.00 54.31           C  
ATOM   4591  O   GLU F 319      66.898   1.356  69.076  1.00 42.50           O  
ATOM   4592  CB  GLU F 319      66.649  -0.829  71.575  1.00 59.10           C  
ATOM   4593  CG  GLU F 319      65.943  -2.157  71.922  1.00 91.11           C  
ATOM   4594  CD  GLU F 319      66.894  -3.289  72.280  1.00 88.56           C  
ATOM   4595  OE1 GLU F 319      68.093  -3.021  72.526  1.00 76.90           O  
ATOM   4596  OE2 GLU F 319      66.430  -4.449  72.334  1.00 74.98           O1-
ATOM   4597  H   GLU F 319      68.590  -2.080  70.755  1.00 65.47           H  
ATOM   4598  HA  GLU F 319      66.542  -1.049  69.548  1.00 65.76           H  
ATOM   4599  HB2 GLU F 319      67.370  -0.706  72.213  1.00 71.48           H  
ATOM   4600  HB3 GLU F 319      65.997  -0.118  71.671  1.00 71.48           H  
ATOM   4601  HG2 GLU F 319      65.360  -2.010  72.683  1.00109.89           H  
ATOM   4602  HG3 GLU F 319      65.422  -2.442  71.155  1.00109.89           H  
ATOM   4603  N   ALA F 320      68.764   1.140  70.313  1.00 58.48           N  
ATOM   4604  CA  ALA F 320      69.238   2.469  69.944  1.00 57.98           C  
ATOM   4605  C   ALA F 320      69.501   2.566  68.448  1.00 50.23           C  
ATOM   4606  O   ALA F 320      69.318   3.635  67.856  1.00 41.14           O  
ATOM   4607  CB  ALA F 320      70.506   2.809  70.726  1.00 55.47           C  
ATOM   4608  H   ALA F 320      69.271   0.720  70.866  1.00 70.73           H  
ATOM   4609  HA  ALA F 320      68.558   3.120  70.177  1.00 70.13           H  
ATOM   4610  HB1 ALA F 320      70.809   3.693  70.467  1.00 67.12           H  
ATOM   4611  HB2 ALA F 320      70.307   2.792  71.675  1.00 67.12           H  
ATOM   4612  HB3 ALA F 320      71.190   2.152  70.520  1.00 67.12           H  
ATOM   4613  N   LEU F 321      69.947   1.471  67.824  1.00 48.79           N  
ATOM   4614  CA  LEU F 321      70.194   1.471  66.385  1.00 47.14           C  
ATOM   4615  C   LEU F 321      68.900   1.505  65.580  1.00 47.35           C  
ATOM   4616  O   LEU F 321      68.873   2.070  64.476  1.00 43.48           O  
ATOM   4617  CB  LEU F 321      71.007   0.238  66.005  1.00 41.67           C  
ATOM   4618  CG  LEU F 321      71.741   0.275  64.668  1.00 42.36           C  
ATOM   4619  CD1 LEU F 321      72.709   1.446  64.614  1.00 39.54           C  
ATOM   4620  CD2 LEU F 321      72.477  -1.045  64.427  1.00 38.48           C  
ATOM   4621  H   LEU F 321      70.114   0.720  68.208  1.00 59.11           H  
ATOM   4622  HA  LEU F 321      70.704   2.264  66.161  1.00 57.13           H  
ATOM   4623  HB2 LEU F 321      71.678   0.101  66.691  1.00 50.56           H  
ATOM   4624  HB3 LEU F 321      70.403  -0.520  65.974  1.00 50.56           H  
ATOM   4625  HG  LEU F 321      71.093   0.395  63.956  1.00 51.39           H  
ATOM   4626 HD11 LEU F 321      73.175   1.433  63.764  1.00 48.00           H  
ATOM   4627 HD12 LEU F 321      72.210   2.273  64.705  1.00 48.00           H  
ATOM   4628 HD13 LEU F 321      73.346   1.363  65.342  1.00 48.00           H  
ATOM   4629 HD21 LEU F 321      72.940  -0.998  63.576  1.00 46.74           H  
ATOM   4630 HD22 LEU F 321      73.115  -1.187  65.143  1.00 46.74           H  
ATOM   4631 HD23 LEU F 321      71.831  -1.769  64.412  1.00 46.74           H  
ATOM   4632  N   PHE F 322      67.825   0.897  66.099  1.00 53.25           N  
ATOM   4633  CA  PHE F 322      66.532   0.981  65.424  1.00 42.05           C  
ATOM   4634  C   PHE F 322      65.976   2.405  65.471  1.00 43.29           C  
ATOM   4635  O   PHE F 322      65.417   2.891  64.477  1.00 46.46           O  
ATOM   4636  CB  PHE F 322      65.537   0.002  66.052  1.00 39.22           C  
ATOM   4637  CG  PHE F 322      64.224  -0.066  65.335  1.00 45.76           C  
ATOM   4638  CD1 PHE F 322      64.026  -0.979  64.317  1.00 51.95           C  
ATOM   4639  CD2 PHE F 322      63.182   0.774  65.688  1.00 52.50           C  
ATOM   4640  CE1 PHE F 322      62.811  -1.053  63.654  1.00 56.89           C  
ATOM   4641  CE2 PHE F 322      61.962   0.709  65.029  1.00 51.03           C  
ATOM   4642  CZ  PHE F 322      61.774  -0.207  64.012  1.00 41.00           C  
ATOM   4643  H   PHE F 322      67.819   0.439  66.827  1.00 64.46           H  
ATOM   4644  HA  PHE F 322      66.653   0.729  64.496  1.00 51.02           H  
ATOM   4645  HB2 PHE F 322      65.926  -0.886  66.042  1.00 47.62           H  
ATOM   4646  HB3 PHE F 322      65.362   0.278  66.965  1.00 47.62           H  
ATOM   4647  HD1 PHE F 322      64.717  -1.552  64.073  1.00 62.89           H  
ATOM   4648  HD2 PHE F 322      63.300   1.389  66.376  1.00 63.56           H  
ATOM   4649  HE1 PHE F 322      62.691  -1.671  62.969  1.00 68.83           H  
ATOM   4650  HE2 PHE F 322      61.271   1.282  65.273  1.00 61.79           H  
ATOM   4651  HZ  PHE F 322      60.957  -0.255  63.571  1.00 49.76           H  
ATOM   4652  N   GLN F 323      66.139   3.109  66.609  1.00 47.17           N  
ATOM   4653  CA  GLN F 323      65.683   4.496  66.681  1.00 53.06           C  
ATOM   4654  C   GLN F 323      66.458   5.344  65.690  1.00 47.40           C  
ATOM   4655  O   GLN F 323      65.872   6.200  65.012  1.00 43.39           O  
ATOM   4656  CB  GLN F 323      65.826   5.051  68.105  1.00 67.40           C  
ATOM   4657  CG  GLN F 323      65.016   4.315  69.109  1.00 68.62           C  
ATOM   4658  CD  GLN F 323      63.538   4.663  69.013  1.00 77.89           C  
ATOM   4659  OE1 GLN F 323      63.155   5.787  68.657  1.00 81.19           O  
ATOM   4660  NE2 GLN F 323      62.710   3.655  69.169  1.00 59.14           N  
ATOM   4661  H   GLN F 323      66.500   2.811  67.330  1.00 57.16           H  
ATOM   4662  HA  GLN F 323      64.739   4.533  66.463  1.00 64.24           H  
ATOM   4663  HB2 GLN F 323      66.757   4.993  68.372  1.00 81.44           H  
ATOM   4664  HB3 GLN F 323      65.537   5.977  68.110  1.00 81.44           H  
ATOM   4665  HG2 GLN F 323      65.114   3.361  68.961  1.00 82.90           H  
ATOM   4666  HG3 GLN F 323      65.325   4.545  69.999  1.00 82.90           H  
ATOM   4667 HE21 GLN F 323      63.017   2.865  69.314  1.00 71.53           H  
ATOM   4668 HE22 GLN F 323      61.861   3.785  69.126  1.00 71.53           H  
ATOM   4669  N   ILE F 324      67.785   5.114  65.594  1.00 49.29           N  
ATOM   4670  CA  ILE F 324      68.595   5.873  64.647  1.00 46.19           C  
ATOM   4671  C   ILE F 324      68.061   5.640  63.249  1.00 40.05           C  
ATOM   4672  O   ILE F 324      67.825   6.587  62.492  1.00 38.91           O  
ATOM   4673  CB  ILE F 324      70.077   5.480  64.764  1.00 49.11           C  
ATOM   4674  CG1 ILE F 324      70.625   5.893  66.139  1.00 48.24           C  
ATOM   4675  CG2 ILE F 324      70.869   6.070  63.638  1.00 40.43           C  
ATOM   4676  CD1 ILE F 324      71.991   5.316  66.436  1.00 46.11           C  
ATOM   4677  H   ILE F 324      68.221   4.536  66.057  1.00 59.70           H  
ATOM   4678  HA  ILE F 324      68.533   6.819  64.853  1.00 55.98           H  
ATOM   4679  HB  ILE F 324      70.157   4.515  64.695  1.00 59.49           H  
ATOM   4680 HG12 ILE F 324      70.696   6.860  66.170  1.00 58.45           H  
ATOM   4681 HG13 ILE F 324      70.014   5.583  66.826  1.00 58.45           H  
ATOM   4682 HG21 ILE F 324      71.802   5.827  63.746  1.00 49.08           H  
ATOM   4683 HG22 ILE F 324      70.532   5.721  62.798  1.00 49.08           H  
ATOM   4684 HG23 ILE F 324      70.774   7.035  63.657  1.00 49.08           H  
ATOM   4685 HD11 ILE F 324      72.277   5.617  67.313  1.00 55.89           H  
ATOM   4686 HD12 ILE F 324      71.935   4.348  66.421  1.00 55.89           H  
ATOM   4687 HD13 ILE F 324      72.617   5.622  65.761  1.00 55.89           H  
ATOM   4688  N   LEU F 325      67.833   4.372  62.896  1.00 40.74           N  
ATOM   4689  CA  LEU F 325      67.269   4.021  61.601  1.00 38.87           C  
ATOM   4690  C   LEU F 325      65.806   4.408  61.476  1.00 42.41           C  
ATOM   4691  O   LEU F 325      65.210   4.172  60.422  1.00 43.54           O  
ATOM   4692  CB  LEU F 325      67.431   2.524  61.356  1.00 38.94           C  
ATOM   4693  CG  LEU F 325      68.869   2.023  61.200  1.00 40.65           C  
ATOM   4694  CD1 LEU F 325      68.926   0.508  61.307  1.00 43.36           C  
ATOM   4695  CD2 LEU F 325      69.447   2.494  59.875  1.00 36.25           C  
ATOM   4696  H   LEU F 325      68.001   3.693  63.396  1.00 49.45           H  
ATOM   4697  HA  LEU F 325      67.760   4.492  60.909  1.00 47.21           H  
ATOM   4698  HB2 LEU F 325      67.041   2.050  62.107  1.00 47.29           H  
ATOM   4699  HB3 LEU F 325      66.958   2.298  60.539  1.00 47.29           H  
ATOM   4700  HG  LEU F 325      69.412   2.389  61.916  1.00 49.34           H  
ATOM   4701 HD11 LEU F 325      69.846   0.218  61.203  1.00 52.59           H  
ATOM   4702 HD12 LEU F 325      68.592   0.240  62.178  1.00 52.59           H  
ATOM   4703 HD13 LEU F 325      68.376   0.121  60.609  1.00 52.59           H  
ATOM   4704 HD21 LEU F 325      70.356   2.165  59.792  1.00 44.06           H  
ATOM   4705 HD22 LEU F 325      68.902   2.148  59.151  1.00 44.06           H  
ATOM   4706 HD23 LEU F 325      69.444   3.464  59.856  1.00 44.06           H  
ATOM   4707  N   SER F 326      65.214   4.978  62.521  1.00 44.55           N  
ATOM   4708  CA  SER F 326      63.869   5.527  62.462  1.00 37.46           C  
ATOM   4709  C   SER F 326      63.871   7.039  62.298  1.00 42.26           C  
ATOM   4710  O   SER F 326      62.800   7.645  62.197  1.00 43.62           O  
ATOM   4711  CB  SER F 326      63.092   5.135  63.717  1.00 42.15           C  
ATOM   4712  OG  SER F 326      63.089   3.727  63.883  1.00 50.77           O  
ATOM   4713  H   SER F 326      65.584   5.058  63.294  1.00 54.02           H  
ATOM   4714  HA  SER F 326      63.401   5.148  61.702  1.00 45.51           H  
ATOM   4715  HB2 SER F 326      63.512   5.544  64.490  1.00 51.14           H  
ATOM   4716  HB3 SER F 326      62.177   5.446  63.632  1.00 51.14           H  
ATOM   4717  HG  SER F 326      63.875   3.448  63.984  1.00 61.48           H  
ATOM   4718  N   VAL F 327      65.051   7.659  62.256  1.00 44.97           N  
ATOM   4719  CA  VAL F 327      65.142   9.100  62.081  1.00 48.80           C  
ATOM   4720  C   VAL F 327      64.791   9.458  60.640  1.00 48.76           C  
ATOM   4721  O   VAL F 327      65.061   8.699  59.699  1.00 52.65           O  
ATOM   4722  CB  VAL F 327      66.553   9.597  62.447  1.00 48.62           C  
ATOM   4723  CG1 VAL F 327      66.725  11.063  62.055  1.00 57.26           C  
ATOM   4724  CG2 VAL F 327      66.828   9.402  63.930  1.00 45.95           C  
ATOM   4725  H   VAL F 327      65.813   7.265  62.326  1.00 54.52           H  
ATOM   4726  HA  VAL F 327      64.506   9.535  62.670  1.00 59.12           H  
ATOM   4727  HB  VAL F 327      67.203   9.074  61.953  1.00 58.91           H  
ATOM   4728 HG11 VAL F 327      67.610  11.360  62.321  1.00 69.27           H  
ATOM   4729 HG12 VAL F 327      66.624  11.147  61.094  1.00 69.27           H  
ATOM   4730 HG13 VAL F 327      66.049  11.593  62.507  1.00 69.27           H  
ATOM   4731 HG21 VAL F 327      67.720   9.725  64.131  1.00 55.69           H  
ATOM   4732 HG22 VAL F 327      66.172   9.901  64.442  1.00 55.69           H  
ATOM   4733 HG23 VAL F 327      66.763   8.457  64.141  1.00 55.69           H  
ATOM   4734  N   VAL F 328      64.158  10.614  60.467  1.00 42.39           N  
ATOM   4735  CA  VAL F 328      63.827  11.134  59.144  1.00 42.80           C  
ATOM   4736  C   VAL F 328      64.984  12.013  58.681  1.00 44.00           C  
ATOM   4737  O   VAL F 328      65.491  12.822  59.472  1.00 56.24           O  
ATOM   4738  CB  VAL F 328      62.503  11.911  59.174  1.00 44.31           C  
ATOM   4739  CG1 VAL F 328      62.054  12.257  57.759  1.00 39.02           C  
ATOM   4740  CG2 VAL F 328      61.433  11.103  59.903  1.00 43.28           C  
ATOM   4741  H   VAL F 328      63.906  11.124  61.112  1.00 51.43           H  
ATOM   4742  HA  VAL F 328      63.726  10.401  58.516  1.00 51.92           H  
ATOM   4743  HB  VAL F 328      62.633  12.743  59.655  1.00 53.73           H  
ATOM   4744 HG11 VAL F 328      61.216  12.744  57.803  1.00 47.38           H  
ATOM   4745 HG12 VAL F 328      62.733  12.806  57.337  1.00 47.38           H  
ATOM   4746 HG13 VAL F 328      61.932  11.436  57.256  1.00 47.38           H  
ATOM   4747 HG21 VAL F 328      60.603  11.605  59.902  1.00 52.50           H  
ATOM   4748 HG22 VAL F 328      61.310  10.257  59.445  1.00 52.50           H  
ATOM   4749 HG23 VAL F 328      61.723  10.947  60.815  1.00 52.50           H  
ATOM   4750  N   PRO F 329      65.438  11.906  57.420  1.00 41.57           N  
ATOM   4751  CA  PRO F 329      64.902  11.083  56.333  1.00 45.11           C  
ATOM   4752  C   PRO F 329      65.580   9.728  56.134  1.00 49.03           C  
ATOM   4753  O   PRO F 329      65.409   9.121  55.076  1.00 45.51           O  
ATOM   4754  CB  PRO F 329      65.119  11.971  55.104  1.00 43.59           C  
ATOM   4755  CG  PRO F 329      66.286  12.904  55.473  1.00 41.07           C  
ATOM   4756  CD  PRO F 329      66.567  12.725  56.950  1.00 46.88           C  
ATOM   4757  HA  PRO F 329      63.959  10.921  56.493  1.00 54.70           H  
ATOM   4758  HB2 PRO F 329      65.345  11.421  54.337  1.00 52.86           H  
ATOM   4759  HB3 PRO F 329      64.314  12.481  54.921  1.00 52.86           H  
ATOM   4760  HG2 PRO F 329      67.066  12.662  54.950  1.00 49.84           H  
ATOM   4761  HG3 PRO F 329      66.033  13.821  55.286  1.00 49.84           H  
ATOM   4762  HD2 PRO F 329      67.409  12.263  57.086  1.00 56.82           H  
ATOM   4763  HD3 PRO F 329      66.583  13.583  57.403  1.00 56.82           H  
ATOM   4764  N   VAL F 330      66.345   9.262  57.124  1.00 44.45           N  
ATOM   4765  CA  VAL F 330      66.869   7.899  57.063  1.00 42.11           C  
ATOM   4766  C   VAL F 330      65.720   6.905  56.934  1.00 47.85           C  
ATOM   4767  O   VAL F 330      65.799   5.931  56.174  1.00 45.74           O  
ATOM   4768  CB  VAL F 330      67.738   7.600  58.297  1.00 39.24           C  
ATOM   4769  CG1 VAL F 330      68.359   6.218  58.172  1.00 33.71           C  
ATOM   4770  CG2 VAL F 330      68.812   8.668  58.456  1.00 37.80           C  
ATOM   4771  H   VAL F 330      66.571   9.704  57.826  1.00 53.89           H  
ATOM   4772  HA  VAL F 330      67.433   7.819  56.278  1.00 51.09           H  
ATOM   4773  HB  VAL F 330      67.185   7.613  59.094  1.00 47.65           H  
ATOM   4774 HG11 VAL F 330      68.913   6.049  58.950  1.00 41.01           H  
ATOM   4775 HG12 VAL F 330      67.651   5.557  58.120  1.00 41.01           H  
ATOM   4776 HG13 VAL F 330      68.901   6.187  57.368  1.00 41.01           H  
ATOM   4777 HG21 VAL F 330      69.355   8.457  59.231  1.00 45.92           H  
ATOM   4778 HG22 VAL F 330      69.365   8.681  57.659  1.00 45.92           H  
ATOM   4779 HG23 VAL F 330      68.385   9.531  58.576  1.00 45.92           H  
ATOM   4780  N   TYR F 331      64.635   7.143  57.667  1.00 46.32           N  
ATOM   4781  CA  TYR F 331      63.382   6.418  57.497  1.00 43.97           C  
ATOM   4782  C   TYR F 331      62.458   7.314  56.684  1.00 45.03           C  
ATOM   4783  O   TYR F 331      61.956   8.320  57.196  1.00 47.36           O  
ATOM   4784  CB  TYR F 331      62.768   6.071  58.852  1.00 45.85           C  
ATOM   4785  CG  TYR F 331      61.289   5.757  58.789  1.00 50.53           C  
ATOM   4786  CD1 TYR F 331      60.796   4.799  57.914  1.00 50.57           C  
ATOM   4787  CD2 TYR F 331      60.384   6.422  59.606  1.00 52.04           C  
ATOM   4788  CE1 TYR F 331      59.444   4.516  57.855  1.00 49.76           C  
ATOM   4789  CE2 TYR F 331      59.034   6.144  59.552  1.00 54.45           C  
ATOM   4790  CZ  TYR F 331      58.569   5.189  58.676  1.00 48.93           C  
ATOM   4791  OH  TYR F 331      57.222   4.907  58.618  1.00 48.25           O  
ATOM   4792  H   TYR F 331      64.602   7.739  58.286  1.00 56.14           H  
ATOM   4793  HA  TYR F 331      63.532   5.587  57.019  1.00 53.33           H  
ATOM   4794  HB2 TYR F 331      63.221   5.291  59.209  1.00 55.58           H  
ATOM   4795  HB3 TYR F 331      62.885   6.826  59.450  1.00 55.58           H  
ATOM   4796  HD1 TYR F 331      61.384   4.341  57.359  1.00 61.25           H  
ATOM   4797  HD2 TYR F 331      60.694   7.067  60.200  1.00 63.01           H  
ATOM   4798  HE1 TYR F 331      59.127   3.873  57.262  1.00 60.27           H  
ATOM   4799  HE2 TYR F 331      58.441   6.599  60.105  1.00 65.90           H  
ATOM   4800  HH  TYR F 331      57.077   4.317  58.038  1.00 58.46           H  
ATOM   4801  N   ASN F 332      62.241   6.958  55.420  1.00 49.12           N  
ATOM   4802  CA  ASN F 332      61.540   7.831  54.487  1.00 48.71           C  
ATOM   4803  C   ASN F 332      60.339   7.108  53.881  1.00 49.06           C  
ATOM   4804  O   ASN F 332      60.015   5.978  54.252  1.00 47.14           O  
ATOM   4805  CB  ASN F 332      62.491   8.331  53.395  1.00 52.72           C  
ATOM   4806  CG  ASN F 332      63.212   7.203  52.683  1.00 52.95           C  
ATOM   4807  OD1 ASN F 332      62.711   6.657  51.700  1.00 62.49           O  
ATOM   4808  ND2 ASN F 332      64.407   6.864  53.161  1.00 53.12           N  
ATOM   4809  H   ASN F 332      62.494   6.210  55.081  1.00 59.50           H  
ATOM   4810  HA  ASN F 332      61.211   8.593  54.990  1.00 59.01           H  
ATOM   4811  HB2 ASN F 332      61.981   8.825  52.734  1.00 63.82           H  
ATOM   4812  HB3 ASN F 332      63.159   8.907  53.797  1.00 63.82           H  
ATOM   4813 HD21 ASN F 332      64.854   6.230  52.790  1.00 64.30           H  
ATOM   4814 HD22 ASN F 332      64.732   7.280  53.840  1.00 64.30           H  
ATOM   4815  N   ASN F 333      59.689   7.776  52.919  1.00 54.39           N  
ATOM   4816  CA  ASN F 333      58.474   7.234  52.319  1.00 60.00           C  
ATOM   4817  C   ASN F 333      58.738   5.925  51.587  1.00 56.13           C  
ATOM   4818  O   ASN F 333      57.825   5.103  51.440  1.00 50.41           O  
ATOM   4819  CB  ASN F 333      57.855   8.254  51.357  1.00 66.69           C  
ATOM   4820  CG  ASN F 333      57.247   9.450  52.078  1.00 68.09           C  
ATOM   4821  OD1 ASN F 333      56.589   9.300  53.110  1.00 51.48           O  
ATOM   4822  ND2 ASN F 333      57.448  10.643  51.522  1.00 81.65           N  
ATOM   4823  H   ASN F 333      59.930   8.537  52.600  1.00 65.82           H  
ATOM   4824  HA  ASN F 333      57.836   7.061  53.029  1.00 72.56           H  
ATOM   4825  HB2 ASN F 333      58.544   8.583  50.759  1.00 80.59           H  
ATOM   4826  HB3 ASN F 333      57.152   7.822  50.847  1.00 80.59           H  
ATOM   4827 HD21 ASN F 333      57.125  11.350  51.891  1.00 98.54           H  
ATOM   4828 HD22 ASN F 333      57.901  10.708  50.794  1.00 98.54           H  
ATOM   4829  N   PHE F 334      59.962   5.716  51.108  1.00 57.18           N  
ATOM   4830  CA  PHE F 334      60.292   4.522  50.343  1.00 49.56           C  
ATOM   4831  C   PHE F 334      60.835   3.387  51.201  1.00 46.52           C  
ATOM   4832  O   PHE F 334      61.096   2.303  50.669  1.00 47.16           O  
ATOM   4833  CB  PHE F 334      61.313   4.862  49.253  1.00 44.43           C  
ATOM   4834  CG  PHE F 334      60.774   5.760  48.174  1.00 54.38           C  
ATOM   4835  CD1 PHE F 334      59.423   5.765  47.864  1.00 56.64           C  
ATOM   4836  CD2 PHE F 334      61.620   6.595  47.464  1.00 58.23           C  
ATOM   4837  CE1 PHE F 334      58.928   6.584  46.872  1.00 49.35           C  
ATOM   4838  CE2 PHE F 334      61.127   7.420  46.469  1.00 58.61           C  
ATOM   4839  CZ  PHE F 334      59.778   7.413  46.176  1.00 53.03           C  
ATOM   4840  H   PHE F 334      60.621   6.257  51.217  1.00 69.18           H  
ATOM   4841  HA  PHE F 334      59.482   4.206  49.914  1.00 60.03           H  
ATOM   4842  HB2 PHE F 334      62.068   5.312  49.663  1.00 53.88           H  
ATOM   4843  HB3 PHE F 334      61.605   4.038  48.833  1.00 53.88           H  
ATOM   4844  HD1 PHE F 334      58.843   5.208  48.331  1.00 68.53           H  
ATOM   4845  HD2 PHE F 334      62.530   6.602  47.658  1.00 70.44           H  
ATOM   4846  HE1 PHE F 334      58.019   6.576  46.673  1.00 59.78           H  
ATOM   4847  HE2 PHE F 334      61.704   7.978  45.999  1.00 70.89           H  
ATOM   4848  HZ  PHE F 334      59.443   7.967  45.508  1.00 64.20           H  
ATOM   4849  N   THR F 335      60.985   3.587  52.507  1.00 44.31           N  
ATOM   4850  CA  THR F 335      61.521   2.535  53.358  1.00 46.32           C  
ATOM   4851  C   THR F 335      60.544   1.367  53.403  1.00 45.32           C  
ATOM   4852  O   THR F 335      59.347   1.552  53.647  1.00 41.48           O  
ATOM   4853  CB  THR F 335      61.777   3.061  54.768  1.00 46.70           C  
ATOM   4854  OG1 THR F 335      62.641   4.201  54.707  1.00 44.88           O  
ATOM   4855  CG2 THR F 335      62.447   1.983  55.629  1.00 38.64           C  
ATOM   4856  H   THR F 335      60.785   4.315  52.920  1.00 53.73           H  
ATOM   4857  HA  THR F 335      62.367   2.227  52.997  1.00 56.15           H  
ATOM   4858  HB  THR F 335      60.933   3.310  55.176  1.00 56.60           H  
ATOM   4859  HG1 THR F 335      63.382   3.983  54.376  1.00 54.42           H  
ATOM   4860 HG21 THR F 335      62.613   2.326  56.520  1.00 46.92           H  
ATOM   4861 HG22 THR F 335      61.871   1.205  55.693  1.00 46.92           H  
ATOM   4862 HG23 THR F 335      63.291   1.717  55.231  1.00 46.92           H  
ATOM   4863  N   ILE F 336      61.025   0.147  53.161  1.00 43.49           N  
ATOM   4864  CA  ILE F 336      60.192  -1.051  53.156  1.00 36.40           C  
ATOM   4865  C   ILE F 336      60.229  -1.712  54.543  1.00 40.04           C  
ATOM   4866  O   ILE F 336      59.176  -1.962  55.137  1.00 39.89           O  
ATOM   4867  CB  ILE F 336      60.658  -2.077  52.084  1.00 35.57           C  
ATOM   4868  CG1 ILE F 336      60.768  -1.433  50.683  1.00 39.77           C  
ATOM   4869  CG2 ILE F 336      59.767  -3.335  52.036  1.00 43.86           C  
ATOM   4870  CD1 ILE F 336      59.483  -0.782  50.173  1.00 49.49           C  
ATOM   4871  H   ILE F 336      62.018   0.042  52.946  1.00 52.75           H  
ATOM   4872  HA  ILE F 336      59.152  -0.795  52.944  1.00 44.24           H  
ATOM   4873  HB  ILE F 336      61.664  -2.416  52.340  1.00 43.25           H  
ATOM   4874 HG12 ILE F 336      61.534  -0.657  50.698  1.00 48.29           H  
ATOM   4875 HG13 ILE F 336      61.115  -2.169  49.958  1.00 48.29           H  
ATOM   4876 HG21 ILE F 336      60.051  -3.973  51.206  1.00 53.20           H  
ATOM   4877 HG22 ILE F 336      59.849  -3.934  52.943  1.00 53.20           H  
ATOM   4878 HG23 ILE F 336      58.715  -3.087  51.909  1.00 53.20           H  
ATOM   4879 HD11 ILE F 336      59.473  -0.765  49.083  1.00 59.95           H  
ATOM   4880 HD12 ILE F 336      58.596  -1.307  50.519  1.00 59.95           H  
ATOM   4881 HD13 ILE F 336      59.405   0.252  50.510  1.00 59.95           H  
ATOM   4882  N   TYR F 337      61.444  -1.948  55.048  1.00 33.63           N  
ATOM   4883  CA  TYR F 337      61.682  -2.618  56.313  1.00 26.87           C  
ATOM   4884  C   TYR F 337      62.959  -2.078  56.953  1.00 32.22           C  
ATOM   4885  O   TYR F 337      63.815  -1.533  56.247  1.00 30.58           O  
ATOM   4886  CB  TYR F 337      61.717  -4.155  56.110  1.00 28.64           C  
ATOM   4887  CG  TYR F 337      62.854  -4.775  55.291  1.00 31.62           C  
ATOM   4888  CD1 TYR F 337      64.174  -4.840  55.795  1.00 31.83           C  
ATOM   4889  CD2 TYR F 337      62.578  -5.373  54.042  1.00 32.41           C  
ATOM   4890  CE1 TYR F 337      65.194  -5.484  55.065  1.00 28.21           C  
ATOM   4891  CE2 TYR F 337      63.587  -6.050  53.330  1.00 40.54           C  
ATOM   4892  CZ  TYR F 337      64.900  -6.103  53.837  1.00 34.84           C  
ATOM   4893  OH  TYR F 337      65.883  -6.767  53.160  1.00 38.47           O  
ATOM   4894  H   TYR F 337      62.278  -1.647  54.561  1.00 40.92           H  
ATOM   4895  HA  TYR F 337      60.862  -2.369  56.985  1.00 32.80           H  
ATOM   4896  HB2 TYR F 337      61.745  -4.626  57.092  1.00 34.93           H  
ATOM   4897  HB3 TYR F 337      60.764  -4.462  55.679  1.00 34.93           H  
ATOM   4898  HD1 TYR F 337      64.416  -4.411  56.754  1.00 38.75           H  
ATOM   4899  HD2 TYR F 337      61.576  -5.355  53.639  1.00 39.45           H  
ATOM   4900  HE1 TYR F 337      66.199  -5.538  55.463  1.00 34.41           H  
ATOM   4901  HE2 TYR F 337      63.339  -6.530  52.394  1.00 49.21           H  
ATOM   4902  HH  TYR F 337      65.542  -7.317  52.448  1.00 46.72           H  
ATOM   4903  N   THR F 338      63.072  -2.290  58.268  1.00 32.71           N  
ATOM   4904  CA  THR F 338      64.250  -1.964  59.060  1.00 33.67           C  
ATOM   4905  C   THR F 338      64.722  -3.233  59.749  1.00 32.95           C  
ATOM   4906  O   THR F 338      63.962  -3.855  60.499  1.00 35.91           O  
ATOM   4907  CB  THR F 338      63.945  -0.887  60.105  1.00 35.39           C  
ATOM   4908  OG1 THR F 338      63.526   0.320  59.456  1.00 39.67           O  
ATOM   4909  CG2 THR F 338      65.175  -0.607  60.962  1.00 30.35           C  
ATOM   4910  H   THR F 338      62.415  -2.583  58.740  1.00 39.81           H  
ATOM   4911  HA  THR F 338      64.949  -1.633  58.475  1.00 40.96           H  
ATOM   4912  HB  THR F 338      63.233  -1.196  60.686  1.00 43.03           H  
ATOM   4913  HG1 THR F 338      64.125   0.587  58.931  1.00 48.17           H  
ATOM   4914 HG21 THR F 338      64.979   0.090  61.607  1.00 36.98           H  
ATOM   4915 HG22 THR F 338      65.438  -1.411  61.437  1.00 36.98           H  
ATOM   4916 HG23 THR F 338      65.912  -0.319  60.400  1.00 36.98           H  
ATOM   4917  N   THR F 339      65.977  -3.601  59.516  1.00 31.66           N  
ATOM   4918  CA  THR F 339      66.588  -4.754  60.162  1.00 33.31           C  
ATOM   4919  C   THR F 339      67.735  -4.276  61.036  1.00 32.32           C  
ATOM   4920  O   THR F 339      68.540  -3.444  60.607  1.00 34.06           O  
ATOM   4921  CB  THR F 339      67.101  -5.772  59.141  1.00 35.23           C
[truncated: 31,899 more chars]
